# Supplementary material for: 4-Methoxy­benzene­carbothio­amide
Source: Acta Crystallogr Sect E Struct Rep Online. 2010 May 8;66(Pt 6):o1272. doi: 10.1107/S1600536810015825 (PMC2979506; doi:10.1107/S1600536810015825)
Supplement: Supplementary file 2 [file e-66-o1272-Isup2.hkl]

#
# h,k,l, Fc-squared, Fo-squared, sigma(Fo-squared) and status flag
#
data_I
_shelx_title ' Compound X'
_shelx_refln_list_code          4
_shelx_F_calc_maximum      117.88
_exptl_crystal_F_000       704.00
_reflns_d_resolution_high  0.7701
 
loop_
 _symmetry_equiv_pos_as_xyz
 'x, y, z'
 '-x+1/2, -y, z+1/2'
 'x+1/2, -y+1/2, -z'
 '-x, y+1/2, -z+1/2'
 
_cell_length_a     5.6545
_cell_length_b     7.3966
_cell_length_c    38.7497
_cell_angle_alpha  90.000
_cell_angle_beta   90.000
_cell_angle_gamma  90.000
 
_shelx_F_squared_multiplier     1.000
 
loop_
 _refln_index_h
 _refln_index_k
 _refln_index_l
 _refln_F_squared_calc
 _refln_F_squared_meas
 _refln_F_squared_sigma
 _refln_observed_status
   2   0   0    12138.58    12130.18    372.99 o
   4   0   0     2912.25     2792.45     44.40 o
   6   0   0      455.83      372.63     15.40 o
   1   1   0    13896.87    13967.07    300.10 o
   2   1   0       29.07       21.74      3.50 o
   3   1   0       32.90       26.89      2.41 o
   4   1   0      512.86      510.99     13.65 o
   5   1   0      906.60      867.38     17.82 o
   6   1   0       24.52       21.46      2.36 o
   0   2   0    11380.85    11161.89    339.90 o
   1   2   0     3104.15     2936.15     70.31 o
   2   2   0     1008.65      923.70     10.36 o
   3   2   0      585.80      542.09      5.97 o
   4   2   0     2574.12     2463.73     87.38 o
   5   2   0       36.59       40.32      3.61 o
   6   2   0      230.54      222.04     10.81 o
   1   3   0      986.97      992.61     12.25 o
   2   3   0      477.22      484.04      7.45 o
   3   3   0     1009.60      980.44     32.19 o
   4   3   0      103.70      116.41      5.20 o
   5   3   0       33.83       34.83      2.43 o
   6   3   0       16.20       13.78      2.34 o
   0   4   0      355.76      333.55      5.30 o
   1   4   0      559.86      604.31      6.51 o
   2   4   0      107.99      117.82      2.52 o
   3   4   0      266.98      264.74      4.29 o
   4   4   0      357.74      382.18      7.42 o
   5   4   0       80.34       88.36      3.65 o
   6   4   0       81.18       88.76      4.24 o
   1   5   0       60.60       59.54      1.38 o
   2   5   0      526.07      539.38      8.78 o
   3   5   0     1916.83     1984.48     27.10 o
   4   5   0       65.51       66.17      4.33 o
   5   5   0        3.59       10.83      2.06 o
   6   5   0       31.35       33.71      3.36 o
   0   6   0      195.59      225.67      4.73 o
   1   6   0      276.59      297.82     10.90 o
   2   6   0      112.41      110.03      2.92 o
   3   6   0        7.39       11.21      4.17 o
   4   6   0        8.41       12.60      6.14 o
   5   6   0       25.28       12.99      3.23 o
   1   7   0      169.66      180.86      5.80 o
   2   7   0        7.38        5.07      1.17 o
   3   7   0      766.92      720.63     11.52 o
   4   7   0       25.27       31.82      2.59 o
   5   7   0      129.78      125.44      8.94 o
   0   8   0      229.14      205.42      7.62 o
   1   8   0       36.45       38.68      3.64 o
   2   8   0        8.33        7.58      1.31 o
   3   8   0        0.81       -1.33      2.70 o
   4   8   0       18.80       13.09      2.62 o
   1   9   0       25.25       28.53      2.04 o
   2   9   0       41.92       33.38      3.06 o
   2   0   1      976.20      991.90     12.04 o
   3   0   1       42.12       42.38      1.50 o
   4   0   1     1840.96     1728.20     60.79 o
   5   0   1       28.08       27.68      1.65 o
   6   0   1       42.55       51.61      3.13 o
   7   0   1      378.53      374.97     20.14 o
  -6   1   1        5.83       13.60      3.03 o
  -5   1   1      804.09      794.19     14.32 o
  -4   1   1      954.81      922.63     19.09 o
  -3   1   1      100.68       83.67      4.20 o
  -2   1   1     3765.78     3819.47     36.37 o
   0   1   1     1275.11     1271.36     40.54 o
   2   1   1     3805.78     3942.19     43.49 o
   3   1   1      104.71       91.00      1.38 o
   4   1   1      966.32      946.10     12.05 o
   5   1   1      810.02      825.86     20.86 o
   7   1   1       47.62       35.27      4.59 o
  -7   2   1      102.79      101.03      8.02 o
  -6   2   1      293.05      277.38     12.89 o
  -5   2   1       14.32       13.77      1.29 o
  -4   2   1      361.88      350.68      8.79 o
  -3   2   1      351.86      323.21     10.90 o
  -2   2   1      127.76      112.99      2.33 o
  -1   2   1     7272.14     7109.68    110.33 o
   1   2   1     7293.70     7244.97    234.60 o
   2   2   1      130.66      119.12      1.84 o
   3   2   1      359.13      338.69      4.50 o
   4   2   1      342.65      334.86      9.06 o
   5   2   1       16.11       16.44      2.12 o
   7   2   1      101.52      123.01      9.13 o
  -6   3   1       75.73       70.86      4.07 o
  -5   3   1      482.28      508.74     11.30 o
  -4   3   1     1115.32     1118.70     19.46 o
  -3   3   1      338.20      325.78      4.37 o
  -2   3   1      588.80      607.80      7.13 o
  -1   3   1      351.35      372.13      4.90 o
   0   3   1      152.02      147.90      2.08 o
   1   3   1      358.17      372.91      5.36 o
   2   3   1      602.15      621.10     12.70 o
   3   3   1      337.70      322.03     10.20 o
   4   3   1     1131.46     1148.82     32.97 o
   5   3   1      470.00      482.56     10.70 o
   6   3   1       77.68       85.84      4.48 o
  -6   4   1       15.72       10.50      2.75 o
  -5   4   1      231.87      228.98     11.59 o
  -4   4   1      579.44      614.55      9.94 o
  -3   4   1      353.58      345.80      5.49 o
  -2   4   1      128.85      128.31      2.13 o
  -1   4   1     3285.34     3232.98     32.09 o
   0   4   1      906.64      919.08      9.85 o
   1   4   1     3292.86     3160.78     33.49 o
   2   4   1      133.99      142.58      7.52 o
   3   4   1      361.81      372.18     11.64 o
   4   4   1      573.91      563.88      9.49 o
   5   4   1      228.78      227.95      9.20 o
   6   4   1       17.59       22.25      3.09 o
  -6   5   1       53.13       60.93      4.15 o
  -5   5   1      151.01      144.53      5.82 o
  -4   5   1      298.54      306.06     13.81 o
  -3   5   1      141.92      141.49      5.87 o
  -2   5   1       73.58       81.21      3.53 o
  -1   5   1       45.88       51.35      1.10 o
   0   5   1       67.12       61.87      2.19 o
   1   5   1       50.42       55.88      1.54 o
   2   5   1       74.07       74.96     10.70 o
   3   5   1      137.64      137.19      3.04 o
   4   5   1      294.43      312.30      7.75 o
   5   5   1      150.83      152.83      5.09 o
   6   5   1       52.72       49.21      5.43 o
  -5   6   1      147.25      143.60      9.33 o
  -4   6   1      143.44      140.14      6.48 o
  -3   6   1      153.42      152.16      3.25 o
  -2   6   1      642.75      685.61     10.18 o
  -1   6   1      125.70      131.02     10.54 o
   0   6   1        1.10        5.19      1.68 o
   1   6   1      127.50      123.57     13.33 o
   2   6   1      637.25      648.84     10.95 o
   3   6   1      153.48      166.62      4.07 o
   4   6   1      146.82      146.28     11.55 o
   5   6   1      146.57      145.41      7.01 o
  -5   7   1      126.12      136.22     10.17 o
  -4   7   1       42.03       50.13      3.42 o
  -3   7   1      167.01      166.25      3.94 o
  -2   7   1       60.27       51.60      2.19 o
  -1   7   1      114.02      132.14      3.18 o
   0   7   1       91.03       82.33      2.38 o
   1   7   1      114.53      135.45      6.58 o
   2   7   1       61.74       54.13      4.04 o
   3   7   1      166.04      154.08     23.00 o
   4   7   1       41.05       45.40      3.51 o
   5   7   1      124.28      108.20      8.81 o
  -4   8   1       56.06       52.84      6.16 o
  -3   8   1        0.71        3.17      1.49 o
  -2   8   1      348.06      303.02      6.65 o
  -1   8   1       45.03       52.95      5.76 o
   0   8   1        1.02        0.50      3.20 o
   1   8   1       44.75       50.86      7.34 o
   2   8   1      345.27      322.52     15.51 o
   3   8   1        0.77        0.82      1.26 o
   4   8   1       57.81       46.20      5.09 o
  -2   9   1        9.42        8.05      2.42 o
  -1   9   1        4.81        7.71      5.43 o
   0   9   1        8.52       15.73      2.43 o
   1   9   1        4.47       22.37      4.34 o
   2   9   1        9.41       12.93      1.69 o
   1   0   2      117.39      138.78      3.43 o
   2   0   2      150.21      143.23      1.84 o
   3   0   2        9.43        7.53      1.05 o
   4   0   2     1300.25     1212.64     13.97 o
   5   0   2      125.04      125.98      3.80 o
   6   0   2      831.99      818.93     22.15 o
  -7   1   2      158.98      180.56     12.02 o
  -6   1   2      406.74      386.29     16.16 o
  -5   1   2      999.06     1004.95     17.64 o
  -4   1   2      145.81      144.44      6.06 o
  -3   1   2       93.86       83.47      2.53 o
  -2   1   2      752.11      713.96     21.06 o
  -1   1   2     2210.27     2267.55     50.08 o
   1   1   2     2220.86     2298.82     41.38 o
   2   1   2      763.38      721.71      7.49 o
   3   1   2       92.50       81.09      1.42 o
   4   1   2      149.95      133.43      5.75 o
   5   1   2     1014.24     1075.15     26.17 o
   6   1   2      412.60      416.34     11.85 o
   7   1   2      153.82      164.06     10.53 o
  -7   2   2      132.66      113.02      9.51 o
  -6   2   2       84.49       70.25      5.27 o
  -5   2   2      129.10      131.59      6.00 o
  -4   2   2      834.29      794.79     13.26 o
  -3   2   2     1431.06     1340.81     25.72 o
  -2   2   2       49.22       48.87      1.52 o
  -1   2   2    12610.21    13291.69    290.05 o
   1   2   2    12611.52    12484.40    270.28 o
   2   2   2       48.01       44.85      3.02 o
   3   2   2     1441.89     1369.48     17.03 o
   4   2   2      846.36      817.55     11.26 o
   5   2   2      128.27      112.48      3.18 o
   6   2   2       85.45       93.86      6.33 o
   7   2   2      132.21      125.98      8.41 o
  -6   3   2      178.48      165.21     12.91 o
  -5   3   2      184.75      213.15      5.11 o
  -4   3   2      856.25      844.39     28.22 o
  -3   3   2      408.25      401.21      7.26 o
  -2   3   2     4195.41     4254.40     82.58 o
  -1   3   2     1318.45     1339.83     14.36 o
   0   3   2      564.18      559.76      8.03 o
   1   3   2     1287.57     1338.43     16.50 o
   2   3   2     4252.22     4333.77     79.14 o
   3   3   2      417.69      407.06      7.81 o
   4   3   2      857.45      856.92     13.17 o
   5   3   2      177.79      194.65     10.61 o
   6   3   2      181.88      183.18     10.15 o
  -6   4   2      208.92      207.46      7.44 o
  -5   4   2       63.73       69.43      7.75 o
  -4   4   2       31.38       34.27      4.04 o
  -3   4   2      633.68      620.97     38.10 o
  -2   4   2      751.63      771.21      9.50 o
  -1   4   2      568.39      530.68      6.27 o
   0   4   2      628.94      651.74      8.44 o
   1   4   2      577.41      537.32      5.95 o
   2   4   2      747.50      796.95     16.77 o
   3   4   2      637.28      627.07     10.87 o
   4   4   2       35.41       34.82      2.22 o
   5   4   2       60.05       56.73      2.44 o
   6   4   2      214.55      212.34     20.08 o
  -6   5   2       32.08       28.49      5.70 o
  -5   5   2      164.21      188.79      6.98 o
  -4   5   2      253.85      257.07      6.17 o
  -3   5   2      433.24      458.41     13.27 o
  -2   5   2      641.79      667.21     10.56 o
  -1   5   2      900.75      945.29     11.57 o
   0   5   2      311.76      316.51      8.84 o
   1   5   2      882.19      926.85     18.42 o
   2   5   2      650.79      685.05     13.94 o
   3   5   2      449.38      468.90     12.73 o
   4   5   2      261.23      250.13      7.88 o
   5   5   2      170.18      195.61     10.69 o
   6   5   2       32.81       53.02      5.81 o
  -5   6   2       51.11       50.91      2.74 o
  -4   6   2        2.54        2.03      1.32 o
  -3   6   2      142.67      144.94     17.77 o
  -2   6   2      186.99      203.26      7.50 o
  -1   6   2      270.24      262.96      8.85 o
   0   6   2      638.31      681.64      9.08 o
   1   6   2      272.13      265.46     16.85 o
   2   6   2      187.11      211.47     17.48 o
   3   6   2      140.46      135.88     10.38 o
   4   6   2        3.37       -1.04      2.65 o
   5   6   2       50.36       54.16      6.49 o
  -5   7   2       75.17       81.33     14.09 o
  -4   7   2       27.93       26.57      3.81 o
  -3   7   2      390.95      366.48     15.73 o
  -2   7   2       37.83       52.24      2.25 o
  -1   7   2       13.56       17.03      4.52 o
   0   7   2       47.33       47.72      2.66 o
   1   7   2       13.71       16.12      3.41 o
   2   7   2       37.14       44.59      2.10 o
   3   7   2      392.60      359.29      7.01 o
   4   7   2       27.58       34.00      8.63 o
   5   7   2       74.39       75.84      6.52 o
  -4   8   2       25.04       31.47      3.59 o
  -3   8   2       14.09       11.64      1.94 o
  -2   8   2       24.09       29.73      1.90 o
  -1   8   2        7.97       13.60      2.22 o
   0   8   2       83.04       76.68      6.14 o
   1   8   2        7.59        8.55      1.95 o
   2   8   2       23.87       29.48      2.08 o
   3   8   2       13.03       16.48      5.65 o
   4   8   2       24.69       22.97      3.79 o
  -2   9   2       47.71       38.80      2.71 o
  -1   9   2       75.88       78.97     17.66 o
   0   9   2        0.01       -1.67      2.41 o
   1   9   2       78.37       84.75      4.16 o
   2   9   2       48.16       40.05      2.86 o
   1   0   3       17.33        6.86      0.35 o
   2   0   3       24.22       24.80      1.39 o
   3   0   3      606.16      555.19     10.58 o
   4   0   3      638.53      599.32      9.42 o
   5   0   3        0.05       -0.15      0.75 o
   6   0   3      249.80      230.41      7.71 o
   7   0   3       84.44      101.99      7.33 o
  -7   1   3       57.58       63.91      6.19 o
  -6   1   3       83.17       87.86      5.90 o
  -5   1   3     2943.02     2917.77     47.05 o
  -4   1   3       48.25       44.42      1.31 o
  -3   1   3      959.76      930.86     16.27 o
  -2   1   3      970.29      936.26      9.90 o
  -1   1   3     2657.16     2689.05     48.26 o
   1   1   3     2650.26     2759.14     53.21 o
   2   1   3      963.07      925.18      9.53 o
   3   1   3      955.71      913.66     16.47 o
   4   1   3       53.97       50.03      1.79 o
   5   1   3     2947.41     3069.97     69.69 o
   6   1   3       91.32       86.06      4.04 o
   7   1   3       59.14       51.10      5.19 o
  -7   2   3       34.40       34.70      4.84 o
  -6   2   3      175.16      166.24      6.86 o
  -5   2   3       44.29       52.10      3.55 o
  -4   2   3        9.67       11.52      2.70 o
  -3   2   3      488.75      469.77      5.19 o
  -2   2   3      111.01      103.13      1.53 o
  -1   2   3     1932.16     1851.85     29.07 o
   1   2   3     1921.21     1781.30     28.15 o
   2   2   3      110.15      106.67      1.62 o
   3   2   3      477.69      462.81      5.33 o
   4   2   3        9.82       12.25      1.10 o
   5   2   3       45.97       50.47      2.21 o
   6   2   3      176.11      172.53      9.22 o
   7   2   3       35.09       38.80      4.97 o
  -6   3   3      126.34      129.86     13.11 o
  -5   3   3      318.62      329.24     11.02 o
  -4   3   3      244.89      269.78      5.62 o
  -3   3   3      153.77      142.67      3.61 o
  -2   3   3      275.73      279.87      3.57 o
  -1   3   3     4126.52     4108.29     42.59 o
   0   3   3        1.41        2.57      0.31 o
   1   3   3     4051.94     4011.03     47.33 o
   2   3   3      287.31      288.38      5.32 o
   3   3   3      160.19      146.76      2.89 o
   4   3   3      258.98      278.03      5.04 o
   5   3   3      321.04      346.49     14.66 o
   6   3   3      123.27      138.78      8.27 o
  -6   4   3       17.92       23.99      4.39 o
  -5   4   3       29.02       26.55      2.19 o
  -4   4   3       88.69       91.65      8.82 o
  -3   4   3       61.02       72.46      1.75 o
  -2   4   3     1730.45     1784.65     22.26 o
  -1   4   3      503.52      508.60     16.88 o
   0   4   3        1.95        7.75      0.68 o
   1   4   3      510.35      523.62     19.42 o
   2   4   3     1722.69     1771.96     24.44 o
   3   4   3       62.82       67.45      1.65 o
   4   4   3       89.85       94.02     10.46 o
   5   4   3       27.90       23.62      7.12 o
   6   4   3       17.59        9.82      3.10 o
  -6   5   3      288.25      296.65      9.39 o
  -5   5   3        0.87        2.48      1.13 o
  -4   5   3      413.37      429.77      8.86 o
  -3   5   3      309.21      316.36     14.97 o
  -2   5   3      566.02      582.70     12.60 o
  -1   5   3       42.46       44.51      3.59 o
   0   5   3      113.32      117.28      3.39 o
   1   5   3       42.70       42.61      1.43 o
   2   5   3      560.45      592.96     18.56 o
   3   5   3      313.79      327.97      7.62 o
   4   5   3      401.17      411.63     14.07 o
   5   5   3        0.71        1.32      1.61 o
   6   5   3      282.87      283.46     11.23 o
  -5   6   3       33.30       33.54     11.58 o
  -4   6   3        3.93        0.97      1.09 o
  -3   6   3       29.54       33.59      3.72 o
  -2   6   3      907.77      924.43     14.48 o
  -1   6   3      146.07      148.16      4.41 o
   0   6   3      187.38      189.66      2.94 o
   1   6   3      145.81      163.25      4.75 o
   2   6   3      908.86      919.07     16.07 o
   3   6   3       30.42       32.72      4.54 o
   4   6   3        4.69        3.03      2.91 o
   5   6   3       32.21       30.55      3.35 o
  -5   7   3        7.84        9.62      4.59 o
  -4   7   3       21.04       27.15      6.29 o
  -3   7   3       96.67       95.62     11.18 o
  -2   7   3      191.43      198.12      4.42 o
  -1   7   3       27.95       32.31      2.87 o
   0   7   3        3.94        8.47      1.51 o
   1   7   3       26.10       26.00      2.94 o
   2   7   3      191.72      183.99     11.24 o
   3   7   3       97.46       98.31      3.83 o
   4   7   3       21.61       31.14      3.52 o
   5   7   3        6.85       18.53      4.07 o
  -4   8   3       16.46       13.34      3.80 o
  -3   8   3        4.10        2.20      1.22 o
  -2   8   3      294.04      277.62      7.44 o
  -1   8   3       43.08       45.88      2.46 o
   0   8   3      108.46      130.39      5.36 o
   1   8   3       44.15       48.57      9.36 o
   2   8   3      295.36      278.01     26.54 o
   3   8   3        3.77        6.71      1.82 o
   4   8   3       15.61       15.45      2.54 o
  -2   9   3       16.92       14.43      4.24 o
  -1   9   3       21.64       28.19      9.90 o
   0   9   3        6.54       11.44      4.70 o
   1   9   3       21.78       29.29      3.30 o
   2   9   3       17.02       13.57      2.93 o
   1   0   4      237.12      220.46      5.57 o
   2   0   4      792.83      777.81      7.94 o
   3   0   4      247.51      240.43      3.20 o
   4   0   4      383.42      366.51      8.05 o
   5   0   4      248.41      240.81      6.01 o
   6   0   4       18.38       14.61      1.95 o
   7   0   4       31.89       18.43      2.91 o
  -7   1   4       57.70       67.04      6.73 o
  -6   1   4      244.98      251.05     11.12 o
  -5   1   4     1741.12     1705.06     28.97 o
  -4   1   4      364.05      336.14      5.62 o
  -3   1   4      492.08      451.40      5.41 o
  -2   1   4      754.62      734.89      8.03 o
  -1   1   4     9659.78     9980.96    217.50 o
   0   1   4        0.03        0.97      0.21 o
   1   1   4     9752.87     9465.44    360.13 o
   2   1   4      747.72      727.84     15.70 o
   3   1   4      511.69      455.70      6.73 o
   4   1   4      355.27      321.34     13.35 o
   5   1   4     1726.47     1752.32     40.51 o
   6   1   4      241.76      254.12      6.93 o
   7   1   4       56.71       67.64      4.37 o
  -7   2   4      361.80      357.38     20.58 o
  -6   2   4      225.97      218.09      7.86 o
  -5   2   4      439.00      435.16     13.78 o
  -4   2   4     1475.78     1538.14     26.68 o
  -3   2   4      475.81      440.37      5.03 o
  -2   2   4      738.15      755.16      8.93 o
  -1   2   4      978.95      959.25     20.96 o
   0   2   4     2804.28     2890.19     45.51 o
   1   2   4      983.63      953.70     15.29 o
   2   2   4      756.06      780.61      8.35 o
   3   2   4      473.26      445.80      5.23 o
   4   2   4     1456.59     1458.92     24.91 o
   5   2   4      443.55      433.28     10.06 o
   6   2   4      231.26      204.04      7.26 o
   7   2   4      368.89      351.01     20.39 o
  -6   3   4      464.89      481.23     21.95 o
  -5   3   4      190.54      197.16     23.04 o
  -4   3   4      298.86      295.89     11.92 o
  -3   3   4      603.64      604.33      7.43 o
  -2   3   4       93.61       90.27      1.53 o
  -1   3   4        7.68       10.20      0.95 o
   0   3   4       23.34       24.05      0.50 o
   1   3   4        8.82        8.71      0.89 o
   2   3   4       89.71       81.66      2.74 o
   3   3   4      599.65      573.53      8.04 o
   4   3   4      307.36      317.89      9.25 o
   5   3   4      195.09      190.75     20.16 o
   6   3   4      474.58      487.23     20.82 o
  -6   4   4       91.70      121.41      8.79 o
  -5   4   4      110.34      131.07      4.65 o
  -4   4   4      131.07      139.82      4.73 o
  -3   4   4       54.09       53.70      4.52 o
  -2   4   4      385.46      387.81      8.08 o
  -1   4   4     2344.57     2394.10     23.39 o
   0   4   4      102.62       91.92      4.75 o
   1   4   4     2346.96     2413.75     24.37 o
   2   4   4      393.98      394.60      5.94 o
   3   4   4       54.14       54.50      2.43 o
   4   4   4      125.86      112.82      9.90 o
   5   4   4      108.18      118.86     10.69 o
   6   4   4       91.44       96.21      7.12 o
  -6   5   4       14.22       12.64      2.65 o
  -5   5   4       63.53       67.82      4.48 o
  -4   5   4       11.79       15.62      1.31 o
  -3   5   4      213.58      236.35      4.05 o
  -2   5   4      127.52      143.75      6.47 o
  -1   5   4      261.53      225.42      3.27 o
   0   5   4      213.20      195.68      3.89 o
   1   5   4      265.17      246.18      4.47 o
   2   5   4      123.25      137.23      7.76 o
   3   5   4      222.67      227.76      4.56 o
   4   5   4       12.36       17.31      6.03 o
   5   5   4       62.61       66.41     13.54 o
   6   5   4       13.52       14.71      3.83 o
  -5   6   4       29.92       31.26      4.86 o
  -4   6   4      105.25      106.05      4.75 o
  -3   6   4      137.10      119.00      3.97 o
  -2   6   4        5.20       10.16      1.78 o
  -1   6   4       25.83       28.13      1.00 o
   0   6   4      153.74      146.34      6.56 o
   1   6   4       26.42       27.45      2.66 o
   2   6   4        4.96       15.61      1.23 o
   3   6   4      137.13      129.78      3.80 o
   4   6   4      104.87       88.31      4.32 o
   5   6   4       31.23       28.97      3.25 o
  -4   7   4       30.88       24.02      1.92 o
  -3   7   4       74.45       71.07      3.26 o
  -2   7   4       40.20       38.23      7.56 o
  -1   7   4      119.09      114.83      3.25 o
   0   7   4      161.22      158.65      3.33 o
   1   7   4      116.44      109.25     11.10 o
   2   7   4       42.22       41.88      5.80 o
   3   7   4       78.25       70.38      5.76 o
   4   7   4       33.30       29.10      4.05 o
  -4   8   4       21.85       19.20      7.55 o
  -3   8   4       30.10       33.61      2.36 o
  -2   8   4        6.89        7.20      1.60 o
  -1   8   4       43.88       45.27      2.28 o
   0   8   4        0.81        1.19      1.57 o
   1   8   4       45.60       45.91      1.91 o
   2   8   4        7.09        6.11      2.21 o
   3   8   4       29.85       25.32      2.79 o
   4   8   4       22.29       13.43      3.10 o
  -2   9   4       75.26       75.41      6.93 o
  -1   9   4       43.96       34.55      3.28 o
   0   9   4        0.38        8.49      2.44 o
   1   9   4       43.90       36.92      7.86 o
   2   9   4       75.95       80.41      2.92 o
   1   0   5      174.98      131.10      3.17 o
   2   0   5      261.82      247.14      2.92 o
   3   0   5     1666.25     1625.82     16.11 o
   4   0   5     1724.16     1709.50     51.96 o
   5   0   5      638.31      611.78     11.37 o
   6   0   5       85.40       83.60      6.19 o
  -7   1   5        2.29       13.88      3.70 o
  -6   1   5       81.88       96.93      6.19 o
  -5   1   5      161.35      153.60     15.38 o
  -4   1   5      400.14      396.04     40.50 o
  -3   1   5       21.60       27.41      1.13 o
  -2   1   5      481.09      453.70      8.76 o
  -1   1   5      862.73      876.69     37.57 o
   0   1   5      511.55      526.99     12.22 o
   1   1   5      832.61      836.39     15.53 o
   2   1   5      471.86      449.16      4.89 o
   3   1   5       18.03       23.34      0.70 o
   4   1   5      399.85      416.47      6.12 o
   5   1   5      162.34      155.80      5.44 o
   6   1   5       78.13       70.86      3.26 o
  -7   2   5      122.13      135.38      9.57 o
  -6   2   5      106.87      104.70      4.70 o
  -5   2   5      257.13      263.33      6.10 o
  -4   2   5     1496.08     1585.45     24.12 o
  -3   2   5      515.60      508.29      6.42 o
  -2   2   5      756.93      793.83     14.29 o
  -1   2   5     1836.78     1802.30     20.34 o
   0   2   5     1902.96     1883.32     30.11 o
   1   2   5     1795.40     1762.99     22.98 o
   2   2   5      747.83      784.43     10.52 o
   3   2   5      493.95      475.89      7.66 o
   4   2   5     1492.06     1503.29     20.46 o
   5   2   5      261.86      263.47      8.25 o
   6   2   5      107.28      115.88      7.55 o
   7   2   5      120.34      116.91      9.16 o
  -6   3   5      301.95      299.60     29.15 o
  -5   3   5      425.12      405.91      7.61 o
  -4   3   5      945.47      992.46     29.03 o
  -3   3   5      145.03      139.77      5.16 o
  -2   3   5     1629.86     1719.19     40.19 o
  -1   3   5     4267.30     4274.36     40.71 o
   0   3   5        0.18        0.47      0.25 o
   1   3   5     4349.39     4365.88     45.68 o
   2   3   5     1621.32     1684.71     19.56 o
   3   3   5      151.84      147.09      7.22 o
   4   3   5      948.09      943.53     14.45 o
   5   3   5      418.49      421.65     16.25 o
   6   3   5      302.64      294.14     13.69 o
  -6   4   5      202.78      220.40     12.95 o
  -5   4   5      211.75      225.93     16.97 o
  -4   4   5      131.37      135.85      7.82 o
  -3   4   5      842.08      862.83     30.74 o
  -2   4   5       86.92       90.77      3.01 o
  -1   4   5      486.91      461.48     10.39 o
   0   4   5     1446.88     1489.61     15.18 o
   1   4   5      481.03      452.58      5.42 o
   2   4   5       90.34       96.29      3.66 o
   3   4   5      843.12      831.12     17.50 o
   4   4   5      126.32      127.82      2.82 o
   5   4   5      216.12      237.39     15.63 o
   6   4   5      200.83      175.40     10.58 o
  -6   5   5      188.31      199.83      7.40 o
  -5   5   5       11.68       17.60      2.15 o
  -4   5   5       36.44       32.29      8.70 o
  -3   5   5      373.85      411.00     13.56 o
  -2   5   5       39.39       42.95      3.72 o
  -1   5   5      378.03      353.84      8.40 o
   0   5   5        0.02        0.51      0.41 o
   1   5   5      374.35      370.79     12.56 o
   2   5   5       37.11       39.44      1.66 o
   3   5   5      383.68      409.94      7.97 o
   4   5   5       33.09       37.26      4.76 o
   5   5   5       12.44       23.75      2.50 o
   6   5   5      186.87      178.25     18.41 o
  -5   6   5      123.90      105.20      5.95 o
  -4   6   5        9.02        7.68      1.34 o
  -3   6   5      179.05      176.47      9.22 o
  -2   6   5       24.68       23.74      2.71 o
  -1   6   5      198.70      191.37     12.18 o
   0   6   5      224.98      239.23     10.07 o
   1   6   5      198.39      200.79      5.64 o
   2   6   5       26.75       26.44      1.28 o
   3   6   5      181.90      173.15      4.61 o
   4   6   5        8.53        7.61      2.06 o
   5   6   5      121.29      116.00     10.80 o
  -4   7   5       10.16        2.18      3.28 o
  -3   7   5        8.32       15.54      1.60 o
  -2   7   5        8.61       10.51      3.51 o
  -1   7   5       46.77       38.44      1.95 o
   0   7   5       54.75       45.09      2.43 o
   1   7   5       45.62       40.11      3.61 o
   2   7   5        8.29        7.54      1.22 o
   3   7   5        8.68       15.40      1.54 o
   4   7   5        9.50        2.91      2.18 o
  -3   8   5       31.69       21.56      3.06 o
  -2   8   5       19.16       25.92      7.63 o
  -1   8   5       34.87       32.82      4.14 o
   0   8   5       47.12       61.81      3.99 o
   1   8   5       35.16       36.40     12.61 o
   2   8   5       19.72       19.45      1.99 o
   3   8   5       32.05       20.21      4.58 o
  -2   9   5       15.11       18.86      2.52 o
  -1   9   5        7.75       23.06      4.07 o
   0   9   5       79.10       59.51      5.87 o
   1   9   5        7.90       13.33      8.89 o
   2   9   5       14.14       14.53      1.38 o
   0   0   6       48.51       53.02      1.93 o
   1   0   6        8.13       13.11      1.58 o
   2   0   6        0.77        1.99      0.43 o
   3   0   6      347.92      410.59      4.42 o
   4   0   6      992.29     1036.35     15.32 o
   5   0   6      159.20      164.06      4.65 o
   6   0   6      597.48      558.55     15.43 o
  -7   1   6       20.05       13.78      3.69 o
  -6   1   6       74.73       79.67      4.10 o
  -5   1   6       74.85       75.84      2.96 o
  -4   1   6      346.81      328.90      9.74 o
  -3   1   6      308.39      314.12      5.80 o
  -2   1   6     3280.46     3227.77     50.07 o
  -1   1   6      114.43      111.69      7.04 o
   0   1   6      156.77       71.75     72.85 o
   1   1   6      113.43      106.37      8.50 o
   2   1   6     3274.23     3232.90     32.09 o
   3   1   6      316.37      331.31      3.74 o
   4   1   6      355.96      332.22      6.61 o
   5   1   6       76.04       78.82      3.44 o
   6   1   6       75.78       63.72      3.67 o
   7   1   6       20.01       41.72      5.00 o
  -7   2   6       28.41       12.90      3.82 o
  -6   2   6       14.76       23.52      2.57 o
  -5   2   6      336.84      347.55     20.62 o
  -4   2   6       21.90       24.15      2.05 o
  -3   2   6     1764.57     1837.62     22.59 o
  -2   2   6     1527.10     1588.36     24.10 o
  -1   2   6      654.28      654.48     11.76 o
   0   2   6      155.94      121.63      7.08 o
   1   2   6      643.97      659.18      8.31 o
   2   2   6     1539.96     1606.20     18.91 o
   3   2   6     1780.57     1789.43     19.50 o
   4   2   6       22.59       23.86      1.76 o
   5   2   6      332.71      304.19      8.87 o
   6   2   6       13.55       14.51      3.22 o
   7   2   6       31.02       12.99      2.97 o
  -6   3   6      466.36      430.84     10.84 o
  -5   3   6      418.23      417.42      8.52 o
  -4   3   6      333.75      346.77     14.15 o
  -3   3   6      495.96      488.92     12.30 o
  -2   3   6      178.07      200.44      2.91 o
  -1   3   6      305.79      334.04      5.30 o
   0   3   6       51.20       50.65      0.91 o
   1   3   6      311.62      327.65      5.47 o
   2   3   6      179.92      201.63      2.67 o
   3   3   6      477.08      481.98      6.98 o
   4   3   6      341.28      321.30     11.45 o
   5   3   6      422.68      424.03      8.65 o
   6   3   6      464.78      462.98     19.78 o
  -6   4   6      143.77      117.70      6.04 o
  -5   4   6       69.42       66.05     10.58 o
  -4   4   6      583.74      606.81     10.01 o
  -3   4   6      999.06     1016.53     25.18 o
  -2   4   6      653.93      651.92      7.86 o
  -1   4   6     3702.57     3610.62     35.98 o
   0   4   6      261.05      279.42      5.25 o
   1   4   6     3661.72     3649.93     38.66 o
   2   4   6      634.71      620.45     26.21 o
   3   4   6      992.47     1026.82     15.64 o
   4   4   6      594.49      595.41      9.91 o
   5   4   6       67.73       60.30      3.57 o
  -6   5   6       26.24       24.23      4.40 o
  -5   5   6      168.30      141.86      5.58 o
  -4   5   6       18.27       16.77      1.71 o
  -3   5   6      116.33      122.05      2.87 o
  -2   5   6       71.38       69.37      4.72 o
  -1   5   6      516.65      519.80      5.85 o
   0   5   6       76.97       80.20      1.45 o
   1   5   6      518.73      530.51     10.89 o
   2   5   6       71.69       73.04      2.79 o
   3   5   6      122.36      123.09      5.56 o
   4   5   6       18.21       26.94      5.56 o
   5   5   6      166.69      182.20      9.46 o
   6   5   6       26.13       30.71      6.69 o
  -5   6   6       28.38       35.77      8.11 o
  -4   6   6       83.61       93.30      8.10 o
  -3   6   6       26.10       24.51      8.74 o
  -2   6   6       52.51       59.98      1.84 o
  -1   6   6       78.10       82.92      1.79 o
   0   6   6        1.21        5.33      0.67 o
   1   6   6       75.77       81.03      2.39 o
   2   6   6       55.35       54.96      4.21 o
   3   6   6       26.93       29.50      3.68 o
   4   6   6       82.17       85.70     13.96 o
   5   6   6       28.45       31.34      3.30 o
  -4   7   6        5.16        1.16      1.59 o
  -3   7   6      170.45      170.04     15.11 o
  -2   7   6       14.15       14.21      4.17 o
  -1   7   6      140.43      131.67     13.14 o
   0   7   6       82.84       82.35      2.53 o
   1   7   6      141.10      138.63      3.12 o
   2   7   6       14.35       14.11      3.31 o
   3   7   6      169.10      144.51     36.38 o
   4   7   6        4.75       13.96      2.48 o
  -3   8   6       54.40       50.73      4.10 o
  -2   8   6      138.26      139.93      4.87 o
  -1   8   6       13.98       15.55      2.38 o
   0   8   6        6.96        6.13      3.74 o
   1   8   6       13.87       17.69      2.62 o
   2   8   6      139.54      123.57      3.13 o
   3   8   6       54.49       50.80      3.15 o
  -2   9   6       11.49        9.94      2.11 o
  -1   9   6       27.18       33.28      3.35 o
   0   9   6        5.34        7.14      3.04 o
   1   9   6       27.08       25.81     11.87 o
   2   9   6       11.39        5.59      1.79 o
   2   0   7      618.47      667.53     10.01 o
   3   0   7     2973.31     3034.85     42.74 o
   4   0   7     1161.67     1152.64     18.89 o
   5   0   7      462.46      443.42      8.66 o
   6   0   7      144.53      131.19      5.82 o
  -7   1   7      103.69      107.43      8.28 o
  -6   1   7      132.21      138.49      5.69 o
  -5   1   7      198.42      195.17      4.70 o
  -4   1   7       52.28       50.54      3.36 o
  -3   1   7      390.58      463.08      7.30 o
  -2   1   7      750.76      862.60     10.99 o
  -1   1   7     3573.06     3577.21     50.39 o
   0   1   7      792.27      148.58    400.39 o
   1   1   7     3553.09     3601.22     56.45 o
   2   1   7      763.71      868.45     15.70 o
   3   1   7      378.06      441.89      5.03 o
   4   1   7       51.15       54.43      1.96 o
   5   1   7      197.61      208.90      6.64 o
   6   1   7      131.15      127.89      4.65 o
   7   1   7      102.77      100.78      7.04 o
  -7   2   7       16.91       31.63      4.90 o
  -6   2   7      591.07      585.74     13.46 o
  -5   2   7      135.43      139.12     16.19 o
  -4   2   7      619.06      603.46     20.43 o
  -3   2   7      781.54      786.73      9.08 o
  -2   2   7      469.84      504.23      7.87 o
  -1   2   7      804.49      792.30      8.62 o
   0   2   7      692.14      713.56     10.55 o
   1   2   7      831.71      827.36     16.38 o
   2   2   7      452.08      488.57      6.17 o
   3   2   7      781.82      779.75     10.00 o
   4   2   7      621.48      574.89     15.89 o
   5   2   7      136.92      140.79      5.16 o
   6   2   7      593.52      592.79     16.49 o
   7   2   7       17.33       30.28      4.52 o
  -6   3   7       50.19       63.28      3.74 o
  -5   3   7      169.30      189.91      4.17 o
  -4   3   7      845.68      890.09     15.68 o
  -3   3   7       86.78       89.69      1.62 o
  -2   3   7      811.87      799.32      9.69 o
  -1   3   7     3046.17     3046.21     33.98 o
   0   3   7     1005.48      980.06     10.67 o
   1   3   7     3049.82     2951.18     32.52 o
   2   3   7      815.12      799.52      9.57 o
   3   3   7       82.71       91.59      5.49 o
   4   3   7      835.03      851.61     13.06 o
   5   3   7      167.09      173.38     14.07 o
   6   3   7       50.75       73.54      5.81 o
  -6   4   7       30.44       27.53      4.14 o
  -5   4   7       50.54       48.05      2.01 o
  -4   4   7      274.97      286.56      6.76 o
  -3   4   7      574.29      578.79     17.79 o
  -2   4   7      723.33      734.83     11.45 o
  -1   4   7      139.16      136.82      2.83 o
   0   4   7      470.09      437.90      4.82 o
   1   4   7      145.70      145.09      2.44 o
   2   4   7      721.80      734.13     13.74 o
   3   4   7      582.19      577.30     10.28 o
   4   4   7      279.47      278.35      5.22 o
   5   4   7       46.59       43.52      9.94 o
   6   4   7       29.43       29.23      3.79 o
  -6   5   7      196.46      199.37     11.26 o
  -5   5   7       14.34       21.57      2.25 o
  -4   5   7       66.47       61.34      5.93 o
  -3   5   7      773.35      798.29     12.64 o
  -2   5   7       58.75       61.99      1.90 o
  -1   5   7      289.00      292.93      5.38 o
   0   5   7      551.77      552.21      6.40 o
   1   5   7      280.14      293.56     18.47 o
   2   5   7       61.63       69.79      4.64 o
   3   5   7      768.38      785.49     16.58 o
   4   5   7       70.73       77.20      4.62 o
   5   5   7       13.41       12.99      3.06 o
   6   5   7      201.36      184.16      6.98 o
  -5   6   7       24.26       22.14      1.88 o
  -4   6   7       10.15       11.54      1.68 o
  -3   6   7      239.32      245.87     12.73 o
  -2   6   7      420.02      433.56      7.56 o
  -1   6   7      479.07      480.35      6.89 o
   0   6   7        0.44        0.29      1.90 o
   1   6   7      469.03      476.91      7.66 o
   2   6   7      420.77      429.83     14.01 o
   3   6   7      234.91      238.46     14.23 o
   4   6   7       11.40       18.43      2.18 o
   5   6   7       22.59       19.62      3.69 o
  -4   7   7       10.30       15.83      4.18 o
  -3   7   7       42.13       49.19      3.43 o
  -2   7   7       13.16        7.87      1.62 o
  -1   7   7       20.62       26.01      1.74 o
   0   7   7        0.71        3.81      1.40 o
   1   7   7       21.47       23.50      1.70 o
   2   7   7       13.75       10.12      1.26 o
   3   7   7       40.44       43.42      2.31 o
   4   7   7        9.70       17.82      3.98 o
  -3   8   7       17.48       16.57      1.94 o
  -2   8   7       87.93       86.06      6.96 o
  -1   8   7      230.92      207.51     11.50 o
   0   8   7        6.06        5.36      2.42 o
   1   8   7      228.08      197.78      4.20 o
   2   8   7       84.43       86.79      8.30 o
   3   8   7       17.60       21.93      1.92 o
  -2   9   7       14.28       11.40      2.10 o
  -1   9   7       16.38       24.64      5.92 o
   0   9   7       42.18       35.40      2.52 o
   1   9   7       16.21       15.93      6.16 o
   2   9   7       13.87        8.92      2.46 o
   1   0   8      268.23      266.18     12.93 o
   2   0   8     1133.45     1311.16     14.20 o
   3   0   8     2187.47     2261.86     22.09 o
   4   0   8      322.47      323.95     12.27 o
   5   0   8      485.24      536.47     11.21 o
   6   0   8       89.89       89.24      3.89 o
   7   0   8      294.54      305.88     16.93 o
  -7   1   8       47.50       25.19      4.37 o
  -6   1   8       62.97       65.27      3.13 o
  -5   1   8      432.03      448.48     24.15 o
  -4   1   8      125.52      148.75      8.20 o
  -3   1   8     1270.59     1208.37     13.29 o
  -2   1   8      365.80      350.40      8.42 o
  -1   1   8     6209.35     6329.32    124.48 o
   0   1   8        3.66        4.23      0.60 o
   1   1   8     6271.87     6499.92    115.80 o
   2   1   8      367.38      352.05      7.28 o
   3   1   8     1249.52     1212.52     13.89 o
   4   1   8      127.18      123.56      3.50 o
   5   1   8      432.40      443.42     10.18 o
   6   1   8       66.38       76.89      3.19 o
   7   1   8       49.46       53.37      5.47 o
  -7   2   8      456.48      497.97     25.91 o
  -6   2   8       24.14       31.36      2.84 o
  -5   2   8      241.48      234.98      8.23 o
  -4   2   8      267.83      296.96      6.04 o
  -3   2   8     1582.94     1653.15     50.24 o
  -2   2   8      116.05       97.58      5.13 o
  -1   2   8     1327.45     1272.38     13.64 o
   0   2   8     1627.61     1609.15     19.33 o
   1   2   8     1311.59     1289.11     14.74 o
   2   2   8      122.31      100.79      1.58 o
   3   2   8     1604.58     1664.80     19.18 o
   4   2   8      264.31      259.67      7.53 o
   5   2   8      239.71      270.58     11.94 o
   6   2   8       24.60       39.86      3.06 o
   7   2   8      451.36      436.82     16.18 o
  -6   3   8      230.55      249.76      8.13 o
  -5   3   8       27.54       23.59      2.66 o
  -4   3   8       72.89       80.40      2.34 o
  -3   3   8      237.69      259.94      3.83 o
  -2   3   8      514.33      516.98      6.88 o
  -1   3   8      489.31      435.30      4.73 o
   0   3   8      265.80      255.17      3.28 o
   1   3   8      503.80      467.11      5.50 o
   2   3   8      515.99      529.05      6.48 o
   3   3   8      230.23      253.82      4.44 o
   4   3   8       69.10       67.58      2.92 o
   5   3   8       27.60       26.05      1.86 o
   6   3   8      223.88      222.77     12.64 o
  -6   4   8      143.26      160.73      5.31 o
  -5   4   8       20.14       28.38     11.87 o
  -4   4   8      282.83      281.92     16.34 o
  -3   4   8       65.46       68.71      1.78 o
  -2   4   8      386.69      422.08      8.20 o
  -1   4   8      241.41      267.60      3.08 o
   0   4   8       21.83       20.63      0.62 o
   1   4   8      241.42      265.57      4.92 o
   2   4   8      392.30      418.20     10.40 o
   3   4   8       68.02       71.08      2.16 o
   4   4   8      279.12      285.29      6.21 o
   5   4   8       19.50       19.12      3.14 o
   6   4   8      148.32      172.86     11.13 o
  -6   5   8       42.95       36.87      8.59 o
  -5   5   8       10.08       12.58      3.90 o
  -4   5   8      279.00      296.19     18.42 o
  -3   5   8      241.35      253.79      4.85 o
  -2   5   8      293.35      295.60      4.38 o
  -1   5   8      689.68      675.59      7.97 o
   0   5   8     1186.35     1178.98     38.65 o
   1   5   8      685.24      709.31     11.28 o
   2   5   8      295.13      302.95      6.73 o
   3   5   8      246.37      251.11      9.61 o
   4   5   8      280.17      295.48     10.39 o
   6   5   8       43.48       42.53      3.39 o
  -5   6   8       56.36       47.22      5.60 o
  -4   6   8       40.13       41.42      5.58 o
  -3   6   8       68.77       60.97      4.08 o
  -2   6   8      715.42      733.11     44.41 o
  -1   6   8       97.00       99.69      8.27 o
   0   6   8       31.12       28.74      8.40 o
   1   6   8       98.84      109.69      6.46 o
   2   6   8      709.12      726.43     35.58 o
   3   6   8       69.97       58.40      7.38 o
   4   6   8       43.70       28.32      2.96 o
   5   6   8       55.27       57.84      4.35 o
  -4   7   8       49.74       58.23     13.44 o
  -3   7   8      428.56      377.26     10.42 o
  -2   7   8       53.05       64.10      3.10 o
  -1   7   8       64.66       64.46      5.32 o
   0   7   8      596.92      619.68     15.05 o
   1   7   8       60.89       59.52      1.91 o
   2   7   8       52.30       67.20      4.26 o
   3   7   8      427.20      394.82     19.77 o
   4   7   8       49.07       63.21      4.26 o
  -3   8   8        4.67       10.53      2.18 o
  -2   8   8       22.27       23.90      2.09 o
  -1   8   8        6.68       12.21      3.64 o
   0   8   8        0.01        3.54      1.34 o
   1   8   8        6.49        8.12      4.23 o
   2   8   8       22.70       22.25      3.19 o
   3   8   8        5.38        6.30      5.72 o
  -2   9   8        4.48       11.00      7.03 o
  -1   9   8       25.41       17.82      2.75 o
   0   9   8       47.59       42.26      3.25 o
   1   9   8       24.32       24.22      1.71 o
   2   9   8        4.31        4.94      4.97 o
   1   0   9       72.01       69.21      1.25 o
   2   0   9     2600.58     2622.37     39.72 o
   3   0   9      126.25      122.30      2.19 o
   4   0   9       35.25       22.49      1.38 o
   6   0   9       27.40       24.11      2.37 o
   7   0   9      110.38       90.61      8.29 o
  -7   1   9      191.82      185.14     10.53 o
  -6   1   9      120.34      132.58      4.46 o
  -5   1   9      543.57      546.43     10.25 o
  -4   1   9       46.48       38.41      3.86 o
  -3   1   9     4067.82     4256.81     82.28 o
  -2   1   9     3934.92     3961.77     50.60 o
  -1   1   9     1469.02     1505.70     24.27 o
   0   1   9      871.42      906.29     14.42 o
   1   1   9     1443.93     1444.29     38.62 o
   2   1   9     3927.62     3917.26     43.07 o
   3   1   9     4048.31     4224.60     44.78 o
   4   1   9       45.43       41.14      4.82 o
   5   1   9      544.48      522.56      9.95 o
   6   1   9      118.55      129.82      5.24 o
   7   1   9      195.45      181.22      8.15 o
  -7   2   9       44.34       48.88      5.57 o
  -6   2   9       28.10       15.17      2.17 o
  -5   2   9        2.24        5.14      4.59 o
  -4   2   9      536.92      579.45      9.09 o
  -3   2   9      263.19      263.28      3.61 o
  -2   2   9      470.41      457.01      5.12 o
  -1   2   9      309.45      272.49      3.24 o
   0   2   9     4381.61     4277.12     54.43 o
   1   2   9      300.72      270.19      4.29 o
   2   2   9      480.19      468.44      5.36 o
   3   2   9      272.73      260.19      5.27 o
   4   2   9      530.36      550.57      9.14 o
   5   2   9        2.28        7.74      1.48 o
   6   2   9       27.89       34.41      2.98 o
   7   2   9       45.50       35.69      4.33 o
  -6   3   9       10.02       18.19      5.61 o
  -5   3   9      205.27      219.30      5.19 o
  -4   3   9       58.08       67.80      2.29 o
  -3   3   9      978.11      964.21     27.18 o
  -2   3   9      489.94      520.12      6.49 o
  -1   3   9     2789.99     2768.73     26.45 o
   0   3   9       62.53       64.01      1.64 o
   1   3   9     2772.10     2707.56     30.55 o
   2   3   9      473.91      522.75      7.26 o
   3   3   9      990.26      981.25     31.73 o
   4   3   9       56.64       56.77      2.37 o
   5   3   9      200.91      226.02      7.27 o
   6   3   9        8.06        6.89      2.03 o
  -6   4   9        9.75       10.72      2.44 o
  -5   4   9       31.11       22.54      4.32 o
  -4   4   9      435.60      463.00     13.18 o
  -3   4   9       84.74       89.09      3.09 o
  -2   4   9        2.20        0.37      1.10 o
  -1   4   9      707.10      716.24     16.55 o
   0   4   9      428.70      466.38      5.50 o
   1   4   9      696.15      690.45      8.54 o
   2   4   9        3.29        4.23      1.84 o
   3   4   9       87.77       90.39      2.88 o
   4   4   9      429.26      419.08     10.67 o
   5   4   9       29.43       24.87      9.72 o
   6   4   9        9.97       14.51      3.50 o
  -6   5   9      135.55      118.72      9.59 o
  -5   5   9       67.49       73.31      3.00 o
  -4   5   9      232.80      231.72      9.06 o
  -3   5   9       96.35       98.81      2.61 o
  -2   5   9      177.88      176.69      3.18 o
  -1   5   9      356.08      348.99      5.65 o
   0   5   9       92.04      105.49      8.10 o
   1   5   9      357.77      371.70      5.77 o
   2   5   9      183.30      182.74     12.83 o
   3   5   9       92.31      102.91      5.00 o
   4   5   9      234.38      259.19      8.12 o
   5   5   9       66.99       70.68      3.90 o
  -5   6   9       48.71       46.42      2.57 o
  -4   6   9      101.58       99.68      3.02 o
  -3   6   9       47.91       40.94      3.69 o
  -2   6   9      490.91      476.08      7.32 o
  -1   6   9      162.61      172.94      7.63 o
   0   6   9      511.03      525.91      7.85 o
   1   6   9      163.96      178.42     10.01 o
   2   6   9      484.46      467.32      8.03 o
   3   6   9       48.34       51.46      9.41 o
   4   6   9      101.33       93.28      3.30 o
   5   6   9       47.36       66.65      6.32 o
  -4   7   9       99.65       90.82      4.35 o
  -3   7   9       17.90       24.95     11.32 o
  -2   7   9       52.71       59.06      6.50 o
  -1   7   9       61.81       61.01      3.68 o
   0   7   9        0.66       -1.24      0.83 o
   1   7   9       63.35       65.68      3.55 o
   2   7   9       54.29       56.96      3.29 o
   3   7   9       19.56       18.71      6.90 o
   4   7   9       99.55       95.06     10.64 o
  -3   8   9        2.37        8.56      3.79 o
  -2   8   9       48.79       31.77      2.87 o
  -1   8   9       53.23       58.98      5.94 o
   0   8   9       66.86       83.66     11.48 o
   1   8   9       53.80       58.85      3.89 o
   2   8   9       49.78       48.31      2.97 o
  -2   9   9       10.51        3.66      2.03 o
  -1   9   9        2.47        3.87      1.71 o
   0   9   9       11.83       12.36      6.44 o
   1   9   9        2.33        2.35      3.06 o
   2   9   9       10.82        8.22      2.63 o
   0   0  10      981.31      976.79     30.24 o
   1   0  10      172.17      173.78      2.78 o
   2   0  10      555.28      560.09     12.82 o
   3   0  10      643.38      806.81     11.31 o
   4   0  10        6.64       10.44      4.24 o
   5   0  10       25.88       19.71      2.03 o
   6   0  10       45.43       51.27      3.64 o
   7   0  10       14.83       18.43      4.36 o
  -7   1  10      206.83      201.28     12.70 o
  -6   1  10      185.03      177.33      6.76 o
  -5   1  10      191.46      191.48      5.14 o
  -4   1  10      447.25      481.34     11.90 o
  -3   1  10        0.85       -0.44      0.38 o
  -2   1  10     1321.58     1308.06     31.07 o
  -1   1  10      531.71      556.88      9.36 o
   0   1  10      986.08      986.47     24.41 o
   1   1  10      524.93      539.26     18.15 o
   2   1  10     1327.28     1290.84     14.75 o
   3   1  10        1.48        0.50      0.41 o
   4   1  10      438.87      448.17      9.76 o
   5   1  10      187.79      174.76      5.75 o
   6   1  10      182.88      212.06     10.91 o
   7   1  10      199.59      226.38      9.46 o
  -7   2  10        6.34       12.30      3.64 o
  -6   2  10       73.52       81.19      4.58 o
  -5   2  10       37.58       57.87      5.15 o
  -4   2  10      538.06      570.65      8.67 o
  -3   2  10      381.44      405.40     13.22 o
  -2   2  10      723.04      827.61      9.87 o
  -1   2  10     1672.80     1703.83     22.95 o
   0   2  10       55.80       61.13      1.42 o
   1   2  10     1678.70     1721.42     18.72 o
   2   2  10      704.10      809.39     10.33 o
   3   2  10      365.09      384.69     19.54 o
   4   2  10      535.32      517.78     29.48 o
   5   2  10       36.05       38.80      2.56 o
   6   2  10       73.27       64.50      5.63 o
  -6   3  10       96.85      101.50      5.59 o
  -5   3  10       76.80       82.07      3.59 o
  -4   3  10      241.97      235.03      4.06 o
  -3   3  10      566.21      584.19      8.11 o
  -2   3  10     1583.28     1610.90     17.42 o
  -1   3  10     1382.31     1337.56     13.09 o
   0   3  10      399.17      382.22      4.43 o
   1   3  10     1373.41     1335.11     13.75 o
   2   3  10     1567.80     1515.36     16.48 o
   3   3  10      560.23      566.93     20.09 o
   4   3  10      232.76      231.33      5.06 o
   5   3  10       81.76       92.92      4.20 o
   6   3  10       96.45      101.99      7.81 o
  -6   4  10      169.42      148.52     16.66 o
  -5   4  10       12.95       13.71      3.09 o
  -4   4  10      145.67      119.84      7.87 o
  -3   4  10      258.95      242.36      4.70 o
  -2   4  10       65.26       70.65      2.65 o
  -1   4  10      952.65      932.71      9.98 o
   0   4  10       17.70       23.86      3.00 o
   1   4  10      965.62      941.28     11.27 o
   2   4  10       63.23       66.43      1.87 o
   3   4  10      257.30      241.03      4.43 o
   4   4  10      143.94      135.44     10.58 o
   5   4  10       12.81       13.22      1.84 o
   6   4  10      165.77      193.13     12.10 o
  -6   5  10       37.52       40.55      4.13 o
  -5   5  10       87.71      100.61      5.05 o
  -4   5  10      119.11      116.92      9.01 o
  -3   5  10     1589.52     1588.71     28.50 o
  -2   5  10      624.86      680.07     24.98 o
  -1   5  10      308.16      312.37     12.24 o
   0   5  10       12.71       17.56      4.30 o
   1   5  10      302.20      314.19     16.29 o
   2   5  10      622.01      679.59     19.92 o
   3   5  10     1578.61     1608.82     24.24 o
   4   5  10      117.24       98.50     12.33 o
   5   5  10       83.27       97.79      4.90 o
   6   5  10       37.18       24.47      4.18 o
  -5   6  10        2.04       13.07      5.13 o
  -4   6  10       72.94       68.37      2.64 o
  -3   6  10       58.62       70.90      2.39 o
  -2   6  10      678.81      692.48     16.20 o
  -1   6  10      159.63      163.64      5.73 o
   0   6  10       90.70       93.14      5.79 o
   1   6  10      155.14      171.69     18.46 o
   2   6  10      679.55      689.47     13.32 o
   3   6  10       57.59       58.43      2.18 o
   4   6  10       75.16       64.90      4.06 o
  -4   7  10       41.22       48.94      7.70 o
  -3   7  10      261.74      238.17      5.10 o
  -2   7  10       45.59       44.41      2.22 o
  -1   7  10       55.54       72.93      2.78 o
   0   7  10       69.10       69.26      2.14 o
   1   7  10       54.73       58.41      2.21 o
   2   7  10       46.31       52.20      2.31 o
   3   7  10      264.09      246.60     49.07 o
   4   7  10       42.36       64.50      4.46 o
  -3   8  10       19.45       21.78      1.62 o
  -2   8  10       55.97       33.71      2.66 o
  -1   8  10       36.17       41.12     12.27 o
   0   8  10       14.70       18.21      1.81 o
   1   8  10       36.06       33.27      2.00 o
   2   8  10       54.82       42.14      3.05 o
   3   8  10       19.49       29.25      3.47 o
  -2   9  10       54.45       61.11      6.52 o
  -1   9  10       34.38       25.81      4.80 o
   0   9  10       10.61        8.80      3.17 o
   1   9  10       35.59       35.66      6.92 o
   2   9  10       55.03       44.20      9.68 o
   1   0  11       75.01       76.48      4.50 o
   2   0  11     3698.12     3946.01     61.55 o
   3   0  11       32.49       22.68      0.93 o
   4   0  11       49.28       37.23      2.25 o
   5   0  11      131.07      135.10      4.78 o
   6   0  11      111.55      111.24      4.08 o
   7   0  11      114.69      129.82      8.82 o
  -7   1  11       45.00       39.86      3.67 o
  -6   1  11       83.88      103.95      3.95 o
  -5   1  11        0.18       -0.91      0.98 o
  -4   1  11      655.39      653.59     39.32 o
  -3   1  11      707.29      824.35     10.49 o
  -2   1  11     8247.74     8573.49    133.43 o
  -1   1  11      644.51      624.23     10.25 o
   0   1  11    11334.21    11169.73    281.26 o
   1   1  11      646.80      635.91     15.32 o
   2   1  11     8232.22     8484.86     92.61 o
   3   1  11      705.98      818.66      9.81 o
   4   1  11      649.66      623.81     12.68 o
   5   1  11        0.41       -1.10      0.73 o
   6   1  11       82.19       80.55      4.34 o
   7   1  11       46.68       54.61      4.29 o
  -6   2  11      184.65      170.44     14.04 o
  -5   2  11      143.82      152.08      5.34 o
  -4   2  11      145.01      143.99      4.35 o
  -3   2  11       20.55       22.45      1.54 o
  -2   2  11      238.29      270.71      3.35 o
  -1   2  11       79.86       92.33      1.45 o
   0   2  11     2263.76     2183.67     24.72 o
   1   2  11       80.19       93.05      3.28 o
   2   2  11      256.62      280.22      3.15 o
   3   2  11       22.75       22.33      1.95 o
   4   2  11      149.50      151.76      3.56 o
   5   2  11      143.63      160.98      5.84 o
   6   2  11      185.60      182.20      6.52 o
  -6   3  11       10.40       14.79      2.24 o
  -5   3  11       73.55       75.91      6.36 o
  -4   3  11      142.04      130.86      3.03 o
  -3   3  11      115.93      117.55      2.76 o
  -2   3  11      964.16      945.72     14.12 o
  -1   3  11       68.38       79.29      2.48 o
   0   3  11      512.33      476.36      5.23 o
   1   3  11       69.94       76.88      2.33 o
   2   3  11      958.84      943.56     14.50 o
   3   3  11      118.37      119.20      2.33 o
   4   3  11      141.58      134.78      3.46 o
   5   3  11       74.96       80.33      3.91 o
   6   3  11       10.75       14.89      2.34 o
  -6   4  11       78.97       83.64      6.81 o
  -5   4  11      267.03      295.79     12.34 o
  -4   4  11      194.22      189.68      6.30 o
  -3   4  11      467.82      466.20      7.56 o
  -2   4  11       75.79       78.20      1.78 o
  -1   4  11     1498.79     1507.97     26.77 o
   0   4  11       91.71       80.30      1.30 o
   1   4  11     1499.14     1543.77     33.75 o
   2   4  11       81.51       78.72      8.47 o
   3   4  11      467.24      460.67     24.05 o
   4   4  11      201.41      194.66      4.60 o
   5   4  11      269.80      293.63     10.69 o
   6   4  11       79.59       70.06      6.07 o
  -6   5  11       33.34       32.97      5.60 o
  -5   5  11       82.06       84.72      4.45 o
  -4   5  11       53.85       57.66      6.31 o
  -3   5  11       23.88       32.82      4.18 o
  -2   5  11       20.73       24.51      1.14 o
  -1   5  11      172.47      180.45      5.21 o
   0   5  11       26.20       33.85      2.62 o
   1   5  11      182.46      183.90      3.63 o
   2   5  11       20.84       27.38      1.46 o
   3   5  11       21.94       30.36      4.19 o
   4   5  11       54.51       58.17      2.71 o
   5   5  11       82.65       79.03      6.03 o
   6   5  11       34.23       28.58      4.27 o
  -5   6  11      221.68      231.64     36.14 o
  -4   6  11       42.50       39.15      2.19 o
  -3   6  11       74.74       88.55      2.96 o
  -2   6  11      166.83      160.67      3.25 o
  -1   6  11      177.14      177.29      8.89 o
   0   6  11       33.16       36.97      2.43 o
   1   6  11      179.48      194.04      4.72 o
   2   6  11      163.70      164.51     15.87 o
   3   6  11       76.18       77.74      4.05 o
   4   6  11       42.52       39.10      3.32 o
   5   6  11      223.75      201.83     25.34 o
  -4   7  11       14.75       22.22      8.24 o
  -3   7  11      269.15      266.41      6.55 o
  -2   7  11       37.37       43.41      2.19 o
  -1   7  11       48.41       61.09      2.31 o
   0   7  11       14.63       11.53      1.10 o
   1   7  11       46.69       63.20      8.86 o
   2   7  11       35.33       35.45      1.78 o
   3   7  11      271.50      264.10     10.42 o
   4   7  11       15.55       15.17      3.39 o
  -3   8  11       20.18       25.27      7.29 o
  -2   8  11      138.02      115.15      4.72 o
  -1   8  11       53.96       53.52      4.70 o
   0   8  11      129.63      114.57      7.89 o
   1   8  11       54.23       49.56      5.79 o
   2   8  11      138.57      118.09      4.73 o
   3   8  11       19.94       23.33      4.25 o
  -2   9  11       27.11       24.11      4.87 o
  -1   9  11       12.60       19.31      2.79 o
   0   9  11        8.87       13.85      2.06 o
   1   9  11       12.70       23.38     14.19 o
   2   9  11       27.84       38.50      5.25 o
   1   0  12      192.09      199.23      5.97 o
   2   0  12     7131.54     7055.92    165.28 o
   3   0  12      225.01      262.47      3.91 o
   4   0  12     1004.04      992.46     19.31 o
   5   0  12        3.65        9.94      1.62 o
   6   0  12       87.92       86.28      3.60 o
   7   0  12        0.56        3.20      2.21 o
  -7   1  12       43.89       59.92      6.36 o
  -6   1  12       88.52       85.17      3.57 o
  -5   1  12       60.78       52.54      3.95 o
  -4   1  12      299.92      328.23     14.79 o
  -3   1  12      892.08      993.14     16.48 o
  -2   1  12       47.01       50.16      1.09 o
  -1   1  12      584.60      590.77      9.71 o
   0   1  12      154.41      153.46      2.85 o
   1   1  12      587.40      591.12     14.75 o
   2   1  12       52.49       52.23      1.05 o
   3   1  12      900.56      968.59     11.39 o
   4   1  12      311.99      320.19      6.22 o
   5   1  12       61.40       51.61      2.09 o
   6   1  12       89.42       84.94      4.46 o
   7   1  12       45.87       42.34      3.61 o
  -6   2  12       77.34       97.88      4.78 o
  -5   2  12       72.05       80.28      3.17 o
  -4   2  12      279.39      270.41      4.64 o
  -3   2  12      284.63      272.58      3.92 o
  -2   2  12     1734.80     1769.13     18.97 o
  -1   2  12      698.70      683.27     20.22 o
   0   2  12     3126.81     2946.62     36.75 o
   1   2  12      703.33      680.31      7.14 o
   2   2  12     1781.63     1782.17     24.99 o
   3   2  12      282.92      273.92     12.71 o
   4   2  12      276.10      245.47     17.07 o
   5   2  12       70.35       76.26      3.58 o
  -6   3  12       21.65       18.81      6.53 o
  -5   3  12      197.65      204.43      8.30 o
  -4   3  12      104.36      105.86     17.30 o
  -3   3  12      421.88      409.47     11.30 o
  -2   3  12      410.79      435.47      5.58 o
  -1   3  12      578.90      567.45      5.90 o
   0   3  12      417.03      392.52      4.41 o
   1   3  12      587.88      583.13      5.98 o
   2   3  12      406.68      416.13      4.85 o
   3   3  12      418.68      397.98     16.42 o
   4   3  12      100.43       94.37      2.78 o
   5   3  12      196.21      215.60      7.46 o
   6   3  12       21.18       12.73      2.50 o
  -6   4  12      105.20      111.32     27.42 o
  -5   4  12       34.19       34.35      2.27 o
  -4   4  12       56.62       64.10      4.23 o
  -3   4  12       18.97       18.29      1.04 o
  -2   4  12      225.47      224.25      7.59 o
  -1   4  12       14.90       11.05      0.56 o
   0   4  12      663.62      697.97      8.62 o
   1   4  12       15.20       12.41      2.11 o
   2   4  12      220.89      224.30      3.62 o
   3   4  12       18.46       18.80      1.22 o
   4   4  12       57.66       68.83      3.34 o
   5   4  12       34.30       39.41      2.28 o
   6   4  12      106.01      112.00      8.70 o
  -6   5  12        5.13       11.72      3.39 o
  -5   5  12       87.09      107.02      3.88 o
  -4   5  12       63.23       60.36     12.05 o
  -3   5  12      240.53      246.67      4.93 o
  -2   5  12       25.68       28.28      1.11 o
  -1   5  12      417.74      429.75     20.30 o
   0   5  12        2.21        1.31      1.24 o
   1   5  12      419.92      423.23      7.17 o
   2   5  12       23.74       22.21      1.10 o
   3   5  12      233.51      257.46     13.96 o
   4   5  12       61.18       55.64     11.62 o
   5   5  12       86.70       89.00      6.85 o
   6   5  12        5.24        2.18      2.03 o
  -5   6  12       22.37       23.11      5.55 o
  -4   6  12      111.39      124.11      4.96 o
  -3   6  12       74.22       76.83      8.33 o
  -2   6  12      189.08      177.49     10.64 o
  -1   6  12       73.14       75.46      4.32 o
   0   6  12      100.38       87.93     10.72 o
   1   6  12       69.98       77.41      2.18 o
   2   6  12      199.32      182.32      9.69 o
   3   6  12       75.94       79.41      3.75 o
   4   6  12      108.32       91.07      6.23 o
   5   6  12       23.27       20.54      4.85 o
  -4   7  12       16.98       16.23      4.67 o
  -3   7  12      372.19      359.31     10.53 o
  -2   7  12       20.67       17.12      1.90 o
  -1   7  12       60.34       61.40      7.43 o
   0   7  12       88.41       79.32      8.75 o
   1   7  12       61.15       63.35      5.70 o
   2   7  12       20.54       20.33      4.85 o
   3   7  12      377.70      381.08      9.17 o
   4   7  12       16.05       16.36      2.84 o
  -3   8  12       34.04       32.72      8.10 o
  -2   8  12      141.14      126.77      4.41 o
  -1   8  12       85.72       95.07      9.66 o
   0   8  12        2.04        3.86      1.39 o
   1   8  12       84.55       94.06      6.06 o
   2   8  12      138.30      139.41      6.87 o
   3   8  12       33.39       30.41      3.07 o
  -1   9  12       41.73       33.15      5.15 o
   0   9  12       44.80       45.95      6.66 o
   1   9  12       41.33       40.61      3.27 o
   1   0  13      493.73      514.46      7.71 o
   2   0  13      331.79      334.83      8.65 o
   3   0  13      705.00      662.19      9.52 o
   4   0  13      263.02      237.23      9.76 o
   5   0  13      288.78      282.05     10.69 o
   6   0  13       23.92       26.17      2.22 o
   7   0  13      319.92      305.88     12.70 o
  -7   1  13       73.00       76.04      4.86 o
  -6   1  13        2.98        8.22      2.50 o
  -5   1  13       51.30       60.16      8.05 o
  -4   1  13      172.76      184.70     11.68 o
  -3   1  13      174.48      170.26      7.20 o
  -2   1  13      597.47      582.23      7.02 o
  -1   1  13       11.33       13.52      0.44 o
   0   1  13      210.71      185.70      5.45 o
   1   1  13       10.25       13.91      1.04 o
   2   1  13      600.42      569.25      6.62 o
   3   1  13      183.59      166.82      6.83 o
   4   1  13      173.99      163.95      4.36 o
   5   1  13       53.71       66.85      3.16 o
   6   1  13        2.38        6.26      1.87 o
   7   1  13       71.98       80.55      4.99 o
  -6   2  13      166.12      146.46     13.44 o
  -5   2  13       84.84       83.03      7.88 o
  -4   2  13      990.58      964.84     35.57 o
  -3   2  13       10.86       10.53      0.77 o
  -2   2  13     2520.68     2461.91     40.25 o
  -1   2  13     1365.42     1331.15     13.73 o
   0   2  13     4568.72     4501.33     46.88 o
   1   2  13     1370.91     1332.49     17.20 o
   2   2  13     2485.60     2400.69     26.82 o
   3   2  13       10.72       10.11      1.45 o
   4   2  13     1000.78      931.20     33.22 o
   5   2  13       83.21       90.83      4.15 o
   6   2  13      165.70      152.80      6.58 o
  -6   3  13      233.84      198.31     23.76 o
  -5   3  13       28.20       29.77      3.10 o
  -4   3  13      449.63      476.93      8.77 o
  -3   3  13      103.86       90.80      2.45 o
  -2   3  13       11.95       17.40      0.84 o
  -1   3  13      548.88      590.50      6.02 o
   0   3  13        3.24        2.47      0.59 o
   1   3  13      552.90      587.15     12.30 o
   2   3  13       14.37       17.38      0.75 o
   3   3  13       99.90       97.43      2.24 o
   4   3  13      453.97      448.15     26.36 o
   5   3  13       30.84       25.32      2.68 o
   6   3  13      236.01      266.22     10.25 o
  -6   4  13       53.42       64.66      4.18 o
  -5   4  13       45.13       65.13      3.02 o
  -4   4  13      371.15      370.78      7.67 o
  -3   4  13      370.09      370.66     12.84 o
  -2   4  13      647.20      642.37     19.05 o
  -1   4  13      190.76      176.86      2.38 o
   0   4  13     1064.00     1033.03     11.50 o
   1   4  13      182.42      166.04     10.80 o
   2   4  13      660.23      635.10      8.49 o
   3   4  13      369.66      370.83      6.16 o
   4   4  13      365.36      373.33     24.61 o
   5   4  13       45.89       54.89      3.34 o
   6   4  13       53.55       56.60      4.01 o
  -5   5  13       23.99       24.45      4.01 o
  -4   5  13      155.80      151.89      8.32 o
  -3   5  13       25.33       27.98      2.57 o
  -2   5  13      209.22      202.83     10.54 o
  -1   5  13       24.93       24.95      0.94 o
   0   5  13       13.78       17.38      1.06 o
   1   5  13       26.36       30.00      1.32 o
   2   5  13      210.89      212.42     15.76 o
   3   5  13       25.59       34.18     10.01 o
   4   5  13      159.00      158.08      4.26 o
   5   5  13       23.98       25.02      3.67 o
  -5   6  13       64.92       76.51     23.52 o
  -4   6  13        3.42        6.89      1.78 o
  -3   6  13      124.57      130.44      3.59 o
  -2   6  13       27.07       28.79      1.49 o
  -1   6  13       19.01       22.73      5.44 o
   0   6  13        1.41        3.06      0.92 o
   1   6  13       20.34       23.34      5.40 o
   2   6  13       26.99       30.23      3.54 o
   3   6  13      127.17      128.01      3.42 o
   4   6  13        3.78       -0.15      1.48 o
   5   6  13       64.21       74.08      4.48 o
  -4   7  13        7.91        6.45      2.27 o
  -3   7  13      164.36      159.20      6.84 o
  -2   7  13       91.88       98.61      2.55 o
  -1   7  13        7.66        7.49      2.04 o
   0   7  13        0.12        2.41      1.11 o
   1   7  13        7.04       12.60      6.46 o
   2   7  13       90.44      101.34      8.18 o
   3   7  13      162.84      154.49     14.73 o
   4   7  13        7.52       14.22      4.07 o
  -3   8  13       25.10       22.90      2.24 o
  -2   8  13      139.42      130.64      6.64 o
  -1   8  13       55.80       54.98      3.56 o
   0   8  13        9.37        9.01      1.29 o
   1   8  13       54.49       55.26      3.09 o
   2   8  13      141.52      147.00     12.13 o
   3   8  13       25.25       17.38      7.07 o
  -1   9  13       75.26       67.44      4.56 o
   0   9  13       97.23       99.86     19.65 o
   1   9  13       74.82       82.11     15.54 o
   0   0  14     1049.33     1013.40     19.25 o
   1   0  14       12.88       25.66      1.43 o
   2   0  14      763.53      745.62     12.21 o
   3   0  14        2.33        1.40      0.64 o
   4   0  14      315.74      318.26      9.67 o
   5   0  14      263.98      284.99      6.86 o
   6   0  14       21.44       14.15      1.73 o
   7   0  14       78.49       82.73      5.06 o
  -7   1  14      160.93      165.92     10.90 o
  -6   1  14       10.61       11.38      1.87 o
  -5   1  14       21.74       25.97      4.94 o
  -4   1  14       16.70       15.12      1.40 o
  -3   1  14      132.57      127.65      5.11 o
  -2   1  14      360.32      362.71      4.20 o
  -1   1  14      319.06      323.98      8.48 o
   0   1  14     1086.36     1062.83     13.39 o
   1   1  14      320.82      318.74      3.50 o
   2   1  14      371.09      364.11      4.62 o
   3   1  14      133.52      125.32      5.39 o
   4   1  14       18.91       16.23      1.37 o
   5   1  14       21.86       19.92      3.35 o
   6   1  14       10.49       14.79      2.33 o
   7   1  14      162.35      143.67      9.57 o
  -6   2  14       89.03       95.75      5.44 o
  -5   2  14      236.86      258.61     10.47 o
  -4   2  14      149.30      131.83      3.06 o
  -3   2  14      920.70      906.68     13.88 o
  -2   2  14      841.89      837.04     11.38 o
  -1   2  14      918.96      866.50      9.53 o
   0   2  14        0.78        6.26      0.30 o
   1   2  14      905.33      882.67     28.77 o
   2   2  14      836.51      856.80      9.75 o
   3   2  14      920.57      885.42     26.74 o
   4   2  14      148.54      146.00      4.97 o
   5   2  14      240.74      254.89      7.72 o
   6   2  14       83.20       98.36      5.52 o
  -6   3  14       59.10       67.75      3.71 o
  -5   3  14       76.74       78.75      2.72 o
  -4   3  14      724.53      732.38     10.65 o
  -3   3  14        0.33        1.26      0.80 o
  -2   3  14     2028.53     2061.92     27.03 o
  -1   3  14      737.88      728.04     13.36 o
   0   3  14      946.07      892.75      8.64 o
   1   3  14      752.47      732.52      9.82 o
   2   3  14     2035.64     2031.52     32.75 o
   3   3  14        0.74        4.17      2.84 o
   4   3  14      724.90      738.68     30.58 o
   5   3  14       74.54       79.24      3.88 o
   6   3  14       59.71       45.06      4.55 o
  -6   4  14       78.53       78.39      8.40 o
  -5   4  14       39.82       43.29      2.02 o
  -4   4  14      304.64      298.15      5.82 o
  -3   4  14      151.44      159.23      2.86 o
  -2   4  14      483.10      487.24      7.17 o
  -1   4  14      250.39      254.32      3.55 o
   0   4  14      228.25      238.01      5.05 o
   1   4  14      257.52      261.82      4.32 o
   2   4  14      477.37      483.39     11.21 o
   3   4  14      153.74      162.79      4.75 o
   4   4  14      300.98      309.74      6.35 o
   5   4  14       38.26       38.96      2.87 o
   6   4  14       81.12       80.75      7.39 o
  -5   5  14      109.44       93.20      3.71 o
  -4   5  14       51.26       55.51      2.30 o
  -3   5  14       16.66       20.74      2.37 o
  -2   5  14      155.21      156.34      9.25 o
  -1   5  14      212.69      215.96      3.26 o
   0   5  14      353.00      394.70     11.30 o
   1   5  14      207.58      210.31      4.56 o
   2   5  14      151.43      153.77     12.60 o
   3   5  14       18.88       21.89      1.59 o
   4   5  14       53.56       47.12      9.14 o
   5   5  14      111.55      108.12      5.69 o
  -5   6  14       67.97       73.74      3.26 o
  -4   6  14      187.51      188.80      7.76 o
  -3   6  14       83.03       87.34      3.60 o
  -2   6  14      113.02      109.91      3.94 o
  -1   6  14       49.05       49.22      7.19 o
   0   6  14      133.53      142.78      9.33 o
   1   6  14       48.83       49.53      6.94 o
   2   6  14      108.33      121.39      9.52 o
   3   6  14       84.10       88.92      2.96 o
   4   6  14      188.05      168.37      5.51 o
   5   6  14       69.25       79.05      4.02 o
  -4   7  14       19.08       23.87      2.60 o
  -3   7  14      129.37      125.47      4.45 o
  -2   7  14        0.68        6.10      5.94 o
  -1   7  14       39.92       53.18      6.58 o
   0   7  14       85.63       97.82      3.03 o
   1   7  14       40.65       44.96      9.49 o
   2   7  14        0.51        1.10      1.29 o
   3   7  14      129.33      121.98     12.54 o
   4   7  14       19.43       23.46      7.39 o
  -3   8  14       24.93       21.45      3.66 o
  -2   8  14       37.00       51.27      3.98 o
  -1   8  14       13.35       17.13      1.84 o
   0   8  14      183.21      181.87      6.86 o
   1   8  14       13.51       11.95      2.43 o
   2   8  14       37.20       51.50      7.94 o
   3   8  14       26.37       25.64      8.13 o
  -1   9  14      110.88      110.21      6.10 o
   0   9  14        4.09       -0.75      1.51 o
   1   9  14      108.53       97.36      4.53 o
   1   0  15     1212.37     1148.31     11.79 o
   2   0  15      335.50      304.97      8.26 o
   3   0  15      849.03      830.95     14.44 o
   4   0  15       31.98       44.60     10.91 o
   5   0  15      484.08      437.30     10.10 o
   6   0  15       11.77       12.13      1.93 o
   7   0  15        4.94        8.22      2.22 o
  -6   1  15       85.48       95.26      4.96 o
  -5   1  15      512.49      490.59     11.30 o
  -4   1  15      366.97      371.34     11.26 o
  -3   1  15      387.93      393.69      9.43 o
  -2   1  15     2519.66     2411.15     29.07 o
  -1   1  15      271.65      242.53      6.59 o
   0   1  15     6189.81     6087.61     72.00 o
   1   1  15      273.76      241.20      2.35 o
   2   1  15     2512.19     2379.47     24.20 o
   3   1  15      382.23      392.62     13.77 o
   4   1  15      366.61      329.78      6.65 o
   5   1  15      504.14      485.64     13.33 o
   6   1  15       91.32       99.56      5.06 o
  -6   2  15       10.27       11.54      2.21 o
  -5   2  15       95.34      100.77     10.18 o
  -4   2  15       90.08       85.48      5.59 o
  -3   2  15      345.34      340.87      4.87 o
  -2   2  15       25.40       25.02      1.62 o
  -1   2  15     2108.02     2053.58     21.94 o
   0   2  15     1577.58     1611.49     15.75 o
   1   2  15     2103.54     2037.90     21.92 o
   2   2  15       26.23       22.14      1.02 o
   3   2  15      340.71      328.66      7.42 o
   4   2  15       86.40       77.74      3.63 o
   5   2  15       95.21       90.38      3.91 o
   6   2  15        9.35       13.43      2.21 o
  -6   3  15      100.17       85.87      8.60 o
  -5   3  15      391.06      407.54     15.83 o
  -4   3  15      242.49      247.47     16.27 o
  -3   3  15      126.76      127.57      3.43 o
  -2   3  15      174.42      170.95      3.46 o
  -1   3  15     1518.37     1510.48     40.08 o
   0   3  15      313.30      327.66      7.23 o
   1   3  15     1514.30     1480.27     16.03 o
   2   3  15      180.73      173.13      5.10 o
   3   3  15      120.88      119.58      3.30 o
   4   3  15      248.07      244.99     19.44 o
   5   3  15      393.99      352.82     10.45 o
   6   3  15      100.79      103.95      5.92 o
  -6   4  15       53.48       59.48     11.48 o
  -5   4  15       90.15      105.70     15.02 o
  -4   4  15       46.14       40.02      1.62 o
  -3   4  15       82.05       92.32      9.63 o
  -2   4  15      502.88      503.60      8.09 o
  -1   4  15      100.57      101.26      2.59 o
   0   4  15      132.53      129.91      2.24 o
   1   4  15      102.65      112.83      2.84 o
   2   4  15      514.00      517.69     10.44 o
   3   4  15       82.16       89.59      4.87 o
   4   4  15       45.29       44.37      8.79 o
  -5   5  15       47.73       39.94      2.43 o
  -4   5  15       47.01       47.24      7.37 o
  -3   5  15       44.62       37.10      6.80 o
  -2   5  15      164.65      160.93     15.73 o
  -1   5  15       73.36       72.89      4.64 o
   0   5  15      100.79       96.04      2.37 o
   1   5  15       74.68       86.09      3.01 o
   2   5  15      165.81      149.86      3.57 o
   3   5  15       43.80       35.96      1.82 o
   4   5  15       49.68       42.22      3.10 o
   5   5  15       48.75       41.71      4.51 o
  -5   6  15       33.12       18.53      2.08 o
  -4   6  15       35.51       38.71      6.25 o
  -3   6  15      135.31      124.13      7.15 o
  -2   6  15      111.66      107.07      7.75 o
  -1   6  15       51.65       51.01      1.71 o
   0   6  15       10.96       15.31      1.14 o
   1   6  15       51.56       49.73      1.96 o
   2   6  15      113.96      115.33     19.32 o
   3   6  15      133.14      122.06      4.40 o
   4   6  15       35.55       35.29      7.44 o
   5   6  15       31.78       25.78      6.37 o
  -4   7  15       58.44       57.04     16.82 o
  -3   7  15       44.42       43.12      2.66 o
  -2   7  15       79.16       77.63      2.98 o
  -1   7  15      167.97      176.81      4.66 o
   0   7  15      118.14      116.39      7.89 o
   1   7  15      165.72      179.54      6.31 o
   2   7  15       80.00       81.62     11.36 o
   3   7  15       41.48       40.67      2.55 o
   4   7  15       57.83       51.00      4.82 o
  -3   8  15        4.83        3.91      2.55 o
  -2   8  15      130.50      146.00     10.23 o
  -1   8  15       13.63       21.86      1.85 o
   0   8  15      220.90      237.69     11.40 o
   1   8  15       12.86       23.35      2.06 o
   2   8  15      128.22      142.36      4.69 o
   3   8  15        4.67        5.15      2.03 o
  -1   9  15       14.56       23.76      8.07 o
   0   9  15       53.35       52.70      2.92 o
   1   9  15       14.18       10.69      1.78 o
   0   0  16     6827.57     6936.59    106.78 o
   1   0  16      138.03      141.29      5.97 o
   2   0  16     1690.83     1577.82     18.88 o
   3   0  16      217.13      200.43      4.35 o
   4   0  16      141.10      159.50      7.72 o
   5   0  16      326.31      326.59      7.92 o
   6   0  16       78.51       80.55      3.47 o
  -6   1  16      115.20      130.91      4.71 o
  -5   1  16      473.94      453.60     12.73 o
  -4   1  16      627.00      610.20     18.68 o
  -3   1  16      418.74      380.97     18.48 o
  -2   1  16      291.38      281.43      3.99 o
  -1   1  16      711.12      643.22     11.67 o
   0   1  16        5.16        3.52      6.28 o
   1   1  16      691.42      615.82      6.14 o
   2   1  16      291.40      279.15      6.04 o
   3   1  16      420.67      406.68     11.80 o
   4   1  16      625.53      599.52     12.48 o
   5   1  16      483.00      492.06     11.26 o
   6   1  16      114.77      115.10      4.15 o
  -6   2  16        1.83        1.42      1.25 o
  -5   2  16      123.84      119.02     10.08 o
  -4   2  16      200.14      204.79      8.84 o
  -3   2  16      363.82      382.40      4.97 o
  -2   2  16      339.80      351.52      7.26 o
  -1   2  16      751.74      781.25     11.18 o
   0   2  16       42.46       74.65      1.10 o
   1   2  16      766.05      804.37      9.44 o
   2   2  16      342.50      340.40      4.38 o
   3   2  16      369.06      380.67      8.94 o
   4   2  16      200.34      197.41      7.76 o
   5   2  16      123.15       96.93      5.72 o
   6   2  16        1.90        4.37      1.92 o
  -6   3  16      211.53      232.56     16.53 o
  -5   3  16       63.78       69.74      2.67 o
  -4   3  16       95.21       96.63      6.09 o
  -3   3  16      166.57      164.92      7.30 o
  -2   3  16       13.17       11.31      0.96 o
  -1   3  16      703.52      715.52      8.42 o
   0   3  16      366.26      356.49     13.87 o
   1   3  16      713.31      729.71      9.00 o
   2   3  16       13.89        9.48      2.38 o
   3   3  16      170.98      161.67      3.25 o
   4   3  16      101.30      100.86      7.79 o
   5   3  16       68.59       92.92      6.76 o
   6   3  16      214.32      207.51     12.89 o
  -6   4  16      110.48      109.92      6.22 o
  -5   4  16      103.29       90.66      4.12 o
  -4   4  16       12.85       10.95      1.76 o
  -3   4  16       14.55       12.60      2.04 o
  -2   4  16        4.25        5.25      1.44 o
  -1   4  16      588.60      597.62      8.08 o
   0   4  16      309.97      329.15      4.97 o
   1   4  16      588.21      629.61      9.62 o
   2   4  16        4.93        2.12      0.59 o
   3   4  16       13.26       11.97      2.87 o
   4   4  16       13.89       21.26      1.64 o
   5   4  16      103.07       68.04      6.19 o
   6   4  16      112.85      125.71      6.51 o
  -5   5  16      209.94      231.99     11.88 o
  -4   5  16       83.98       80.15      4.80 o
  -3   5  16      243.46      240.22     12.11 o
  -2   5  16       37.79       40.19      2.30 o
  -1   5  16      675.65      692.49     19.41 o
   0   5  16       27.93       29.16      1.19 o
   1   5  16      682.07      717.18     11.21 o
   2   5  16       36.93       38.15      5.77 o
   3   5  16      243.67      242.87     18.04 o
   4   5  16       85.43       79.22     16.30 o
   5   5  16      212.85      217.91     14.56 o
  -5   6  16       28.83       29.35      5.19 o
  -4   6  16       41.15       33.29      8.31 o
  -3   6  16       60.00       59.22      2.56 o
  -2   6  16        4.14        7.49      4.97 o
  -1   6  16      118.76      114.42      3.64 o
   0   6  16        5.14        4.73      7.41 o
   1   6  16      118.55      128.27     10.85 o
   2   6  16        4.81        4.89      4.10 o
   3   6  16       59.79       61.05      3.07 o
   4   6  16       39.25       35.80      2.12 o
   5   6  16       29.55       27.29      3.23 o
  -4   7  16       77.10       58.56      3.96 o
  -3   7  16        0.51        2.91      1.45 o
  -2   7  16      137.46      127.46     11.41 o
  -1   7  16       32.26       33.08      1.93 o
   0   7  16      303.02      331.30      6.60 o
   1   7  16       34.30       32.43      6.88 o
   2   7  16      135.63      133.67      9.16 o
   3   7  16        0.82       -1.30      1.28 o
   4   7  16       80.88       59.78     11.27 o
  -3   8  16       17.89       23.05      5.95 o
  -2   8  16       17.95       25.44      3.42 o
  -1   8  16       68.42       66.88      2.56 o
   0   8  16      345.32      334.07     16.37 o
   1   8  16       69.77       67.35      9.11 o
   2   8  16       19.03       19.27      3.20 o
   3   8  16       18.75       15.83      4.14 o
  -1   9  16       78.10       76.30      6.07 o
   0   9  16        3.68        3.20      2.34 o
   1   9  16       77.66       88.00     17.65 o
   1   0  17      489.94      501.76      7.28 o
   2   0  17     1602.75     1540.17     18.66 o
   3   0  17      524.67      526.31      8.39 o
   4   0  17      937.84      919.62     20.97 o
   5   0  17      195.52      199.82     11.65 o
   6   0  17      341.15      326.52      8.75 o
  -6   1  17       36.65       40.58      2.30 o
  -5   1  17      209.32      203.57      5.94 o
  -4   1  17      315.89      319.03      9.65 o
  -3   1  17      643.86      640.01      8.95 o
  -2   1  17      147.68      140.85      3.44 o
  -1   1  17     1883.37     1879.75     30.94 o
   0   1  17     1963.25     2176.46     29.12 o
   1   1  17     1871.36     1872.25     16.64 o
   2   1  17      147.33      137.51      3.55 o
   3   1  17      643.19      619.92     20.37 o
   4   1  17      317.89      299.80      6.90 o
   5   1  17      209.34      214.88      6.03 o
   6   1  17       35.44       44.90      2.75 o
  -6   2  17      367.14      357.36     11.99 o
  -5   2  17       92.32       95.76      3.64 o
  -4   2  17      263.45      277.61     16.35 o
  -3   2  17      127.04      121.82      2.26 o
  -2   2  17      582.48      572.69     10.71 o
  -1   2  17      120.40      120.54      3.44 o
   0   2  17       24.51       34.80      0.72 o
   1   2  17      120.41      117.16      1.75 o
   2   2  17      587.51      568.08     18.42 o
   3   2  17      122.47      121.18      5.23 o
   4   2  17      260.88      303.35      8.43 o
   5   2  17       94.47      111.24      7.40 o
   6   2  17      374.66      386.77     14.75 o
  -6   3  17       47.10       49.73      8.73 o
  -5   3  17        3.73        2.88      0.91 o
  -4   3  17       13.25       25.19      4.97 o
  -3   3  17      993.48      960.22     26.73 o
  -2   3  17      226.37      234.78     10.65 o
  -1   3  17     1816.53     1749.40     22.29 o
   0   3  17       21.46       29.55      1.89 o
   1   3  17     1826.02     1770.46     26.50 o
   2   3  17      223.50      215.11      6.57 o
   3   3  17      994.85      960.50     13.45 o
   4   3  17       13.81       24.71      1.76 o
   5   3  17        2.41       -0.44      1.32 o
   6   3  17       45.98       38.50      5.40 o
  -6   4  17       49.84       46.04      3.28 o
  -5   4  17      184.48      171.26      9.49 o
  -4   4  17      285.02      261.85     11.38 o
  -3   4  17      109.12      116.29      2.67 o
  -2   4  17       83.19       89.15      1.92 o
  -1   4  17      322.41      332.21      9.73 o
   0   4  17       52.44       41.47      1.94 o
   1   4  17      322.93      318.49      5.49 o
   2   4  17       84.09       85.04      2.11 o
   3   4  17      112.52      118.78      3.43 o
   4   4  17      288.85      290.43      7.01 o
   5   4  17      186.94      192.46      7.39 o
   6   4  17       51.28       51.27      5.54 o
  -5   5  17       87.18       80.67      3.53 o
  -4   5  17       49.59       58.08     12.43 o
  -3   5  17      190.76      193.70      4.12 o
  -2   5  17      133.89      141.96      3.32 o
  -1   5  17      755.46      780.49     19.57 o
   0   5  17       25.80       30.57      4.12 o
   1   5  17      766.44      816.80     41.17 o
   2   5  17      130.35      129.73      2.80 o
   3   5  17      194.78      194.15     14.31 o
   4   5  17       52.86       66.20      7.42 o
   5   5  17       84.90       85.25      9.70 o
  -5   6  17       41.99       42.34      2.59 o
  -4   6  17       31.64       26.91      4.14 o
  -3   6  17       48.49       46.41      2.47 o
  -2   6  17        5.65        4.93      0.91 o
  -1   6  17       22.76       18.10      2.98 o
   0   6  17      584.01      613.52     19.71 o
   1   6  17       21.22       22.60      3.64 o
   2   6  17        5.39        8.77      1.92 o
   3   6  17       51.62       54.34      9.35 o
   4   6  17       30.14       29.59      2.67 o
   5   6  17       39.56       39.25      5.15 o
  -4   7  17       15.80       12.46      2.38 o
  -3   7  17       21.42       23.32      5.25 o
  -2   7  17       16.67       22.80      1.60 o
  -1   7  17      215.52      210.51      9.82 o
   0   7  17      190.83      178.52     15.52 o
   1   7  17      213.58      219.90     10.05 o
   2   7  17       16.49       15.91      3.68 o
   3   7  17       21.34       21.41      9.92 o
   4   7  17       15.19       14.15      4.10 o
  -3   8  17       72.91       63.88     12.98 o
  -2   8  17        6.65        6.97      2.64 o
  -1   8  17       38.01       30.85      2.24 o
   0   8  17      278.70      242.00      7.70 o
   1   8  17       37.75       40.01      2.28 o
   2   8  17        6.73        4.08      2.05 o
   3   8  17       73.23       63.14      6.14 o
   0   9  17        2.30        8.09      1.85 o
   0   0  18     3313.76     3575.76     56.41 o
   1   0  18      629.74      615.85      7.50 o
   2   0  18       14.65       10.63      0.72 o
   3   0  18       33.94       20.23      1.18 o
   4   0  18      250.27      231.71     17.98 o
   5   0  18      617.74      589.38     13.54 o
   6   0  18       60.23       63.72      4.05 o
  -6   1  18      107.06      102.67      4.36 o
  -5   1  18      236.97      211.72      7.34 o
  -4   1  18      317.08      318.21      6.43 o
  -3   1  18      388.05      382.32     17.98 o
  -2   1  18      334.59      304.52     11.71 o
  -1   1  18      207.62      218.27      2.78 o
   0   1  18      294.28      314.73      4.64 o
   1   1  18      227.81      233.55      2.88 o
   2   1  18      336.18      313.13     12.60 o
   3   1  18      391.93      388.18     19.32 o
   4   1  18      320.81      326.88      7.69 o
   5   1  18      228.97      234.09      7.40 o
   6   1  18      107.83      115.10      5.97 o
  -6   2  18      150.61      131.75      6.39 o
  -5   2  18      686.02      670.35     25.60 o
  -4   2  18       23.64       12.80      1.92 o
  -3   2  18      650.87      664.99     15.31 o
  -2   2  18      139.83      146.82      2.17 o
  -1   2  18     1329.74     1277.95     13.60 o
   0   2  18      433.50      478.20      7.95 o
   1   2  18     1299.78     1296.94     15.02 o
   2   2  18      141.51      144.10      2.26 o
   3   2  18      654.84      659.21     10.43 o
   4   2  18       22.89        9.95      1.31 o
   5   2  18      675.21      658.10     24.20 o
   6   2  18      151.07      137.64      7.10 o
  -6   3  18       74.31       56.41      5.63 o
  -5   3  18       23.78       29.35      3.39 o
  -4   3  18      197.32      189.74      4.00 o
  -3   3  18      106.51      105.94      3.48 o
  -2   3  18      111.09      118.16      2.37 o
  -1   3  18      318.05      320.31      7.80 o
   0   3  18       39.65       32.97      0.83 o
   1   3  18      311.06      312.98     10.55 o
   2   3  18      108.67      110.89      2.24 o
   3   3  18      101.56       95.84      6.39 o
   4   3  18      202.21      181.87      8.48 o
   5   3  18       23.91       33.85      2.81 o
   6   3  18       71.62       61.62      6.45 o
  -6   4  18      126.38      109.97      5.84 o
  -5   4  18       36.61       37.73      2.57 o
  -4   4  18      264.10      239.19     10.21 o
  -3   4  18      456.25      451.62     22.48 o
  -2   4  18      145.91      118.64      8.16 o
  -1   4  18     1070.90     1079.44     13.69 o
   0   4  18      382.45      382.81      5.85 o
   1   4  18     1046.81     1101.07     15.29 o
   2   4  18      143.34      127.23      2.75 o
   3   4  18      453.48      468.36     20.69 o
   4   4  18      253.86      252.97      9.52 o
   5   4  18       34.70       42.66      3.32 o
   6   4  18      124.72      145.70      7.01 o
  -5   5  18       50.89       58.77     12.40 o
  -4   5  18       49.52       57.95     13.18 o
  -3   5  18      164.18      172.96      7.03 o
  -2   5  18      652.04      651.34     13.92 o
  -1   5  18      111.51      123.40      5.08 o
   0   5  18      178.39      177.28      4.64 o
   1   5  18      111.93      131.36      3.00 o
   2   5  18      652.32      628.14     19.89 o
   3   5  18      163.80      156.39      9.52 o
   4   5  18       50.06       55.25      5.78 o
   5   5  18       54.08       54.49      9.37 o
  -5   6  18       33.48       29.31      6.35 o
  -4   6  18       90.36      110.97      4.05 o
  -3   6  18       91.29       89.07      3.89 o
  -2   6  18       12.85       12.17      2.21 o
  -1   6  18      168.40      172.47      4.30 o
   0   6  18      234.74      255.19      5.20 o
   1   6  18      165.73      168.58      5.43 o
   2   6  18       12.90       13.19      1.38 o
   3   6  18       92.11       87.82     13.35 o
   4   6  18       92.38       95.55      4.36 o
   5   6  18       32.89       24.23      2.98 o
  -4   7  18       21.76       29.71      2.69 o
  -3   7  18       43.86       50.49      2.54 o
  -2   7  18      242.26      259.63     10.56 o
  -1   7  18      129.37      131.63      7.59 o
   0   7  18       26.51       19.47      2.14 o
   1   7  18      126.83      123.73     17.94 o
   2   7  18      244.31      254.04     34.53 o
   3   7  18       43.88       40.98     10.64 o
  -3   8  18       11.72        6.30      1.81 o
  -2   8  18        5.98        2.40      4.18 o
  -1   8  18       64.86       56.80      3.46 o
   0   8  18       99.31       90.81      5.19 o
   1   8  18       64.79       53.33      6.69 o
   2   8  18        6.11       15.93      3.67 o
   3   8  18       11.96       23.52      4.81 o
   1   0  19     1530.76     1350.39     15.58 o
   2   0  19       23.93       22.57      4.32 o
   3   0  19     1452.84     1494.03     24.30 o
   4   0  19      416.75      387.73      9.57 o
   5   0  19      439.01      474.89     10.72 o
   6   0  19       72.12       63.14      5.76 o
  -6   1  19       96.80       73.38      4.77 o
  -5   1  19      363.65      333.13      9.68 o
  -4   1  19      212.61      182.58      6.49 o
  -3   1  19      296.79      308.96     11.62 o
  -2   1  19       82.68       80.72      1.52 o
  -1   1  19      259.81      268.67      4.55 o
   0   1  19     3605.73     3862.48     36.57 o
   1   1  19      255.66      258.51      3.70 o
   2   1  19       85.45       81.77      3.17 o
   3   1  19      291.49      299.83      5.71 o
   4   1  19      208.99      182.77      3.99 o
   5   1  19      376.99      318.20     13.59 o
   6   1  19       98.49       85.84      4.04 o
  -6   2  19      375.27      351.01     19.49 o
  -5   2  19      186.60      178.94     11.74 o
  -4   2  19      257.17      254.27      5.09 o
  -3   2  19      633.01      601.26      8.09 o
  -2   2  19       18.81       17.62      1.40 o
  -1   2  19     1974.12     1905.79     19.52 o
   0   2  19      313.59      316.31      3.49 o
   1   2  19     1994.94     1943.66     23.58 o
   2   2  19       21.11       20.89      1.70 o
   3   2  19      626.91      604.35     27.86 o
   4   2  19      263.41      240.06      7.87 o
   5   2  19      189.87      214.53     11.34 o
   6   2  19      379.35      364.27     14.31 o
  -6   3  19       77.37       72.91      4.55 o
  -5   3  19       11.24        8.22      2.91 o
  -4   3  19      245.63      247.56     25.40 o
  -3   3  19      181.25      176.84      3.39 o
  -2   3  19      131.26      134.88      2.25 o
  -1   3  19       17.01       18.50      0.72 o
   0   3  19      367.44      389.01      9.07 o
   1   3  19       15.73       18.75      2.83 o
   2   3  19      136.30      137.09      2.61 o
   3   3  19      176.10      176.54      3.71 o
   4   3  19      241.45      232.61      7.37 o
   5   3  19       11.84        5.85      1.64 o
   6   3  19       78.97       90.61      7.83 o
  -6   4  19      123.96      135.67      6.76 o
  -5   4  19        4.12        4.65      2.14 o
  -4   4  19       14.85       14.09      3.38 o
  -3   4  19      170.63      164.48      6.79 o
  -2   4  19       23.20       26.52      1.55 o
  -1   4  19       89.81       91.02      5.19 o
   0   4  19      161.63      166.45      6.71 o
   1   4  19       87.06       92.19      8.14 o
   2   4  19       22.84       26.72      1.43 o
   3   4  19      173.94      163.54      4.18 o
   4   4  19       15.71       16.28      1.71 o
   5   4  19        4.94        3.07      2.03 o
   6   4  19      124.60      130.64      6.64 o
  -5   5  19      112.52      106.24      5.52 o
  -4   5  19      345.00      338.66      7.27 o
  -3   5  19        4.95        3.40      0.94 o
  -2   5  19        8.68       13.34      1.37 o
  -1   5  19      429.11      427.18      8.28 o
   0   5  19      143.22      139.74      9.29 o
   1   5  19      436.95      454.66     15.30 o
   2   5  19        8.43        8.44      1.54 o
   3   5  19        4.91        7.17      1.84 o
   4   5  19      339.84      339.16     21.26 o
   5   5  19      111.06      114.57      8.03 o
  -5   6  19       65.29       53.23      4.19 o
  -4   6  19        1.39        0.15      1.62 o
  -3   6  19      336.63      320.53      6.45 o
  -2   6  19       11.21        9.81      1.99 o
  -1   6  19      602.19      608.82     11.82 o
   0   6  19     1545.52     1598.32     26.87 o
   1   6  19      595.54      622.83     10.57 o
   2   6  19       10.85        8.89      1.47 o
   3   6  19      345.28      337.40     33.06 o
   4   6  19        1.16        3.66      1.76 o
   5   6  19       65.06       59.17      3.54 o
  -4   7  19        4.51       15.36      3.98 o
  -3   7  19        1.66       -0.72      2.55 o
  -2   7  19       16.80       16.89      2.11 o
  -1   7  19      133.35      120.86      4.33 o
   0   7  19       50.16       46.09      2.47 o
   1   7  19      130.90      132.37      4.00 o
   2   7  19       17.20       21.34      2.68 o
   3   7  19        1.97        8.63      2.91 o
   4   7  19        5.12        5.97      2.18 o
  -2   8  19       15.20       15.71      4.07 o
  -1   8  19       48.24       45.25      4.25 o
   0   8  19        9.13        9.58      2.41 o
   1   8  19       47.13       50.16      3.33 o
   2   8  19       15.91       18.13      2.06 o
   0   0  20     2859.74     2984.78     55.50 o
   1   0  20     1238.28     1357.29     18.00 o
   2   0  20       94.86       84.33      2.02 o
   3   0  20      386.67      366.31     10.37 o
   4   0  20       64.32       64.72      2.77 o
   5   0  20       43.09       39.53      5.62 o
   6   0  20      423.46      385.34     11.86 o
  -6   1  20      124.57      113.12      7.50 o
  -5   1  20      317.21      306.20      6.69 o
  -4   1  20      188.01      177.13      4.39 o
  -3   1  20      727.15      710.81     11.12 o
  -2   1  20      235.68      231.51      6.09 o
  -1   1  20     2038.91     1983.92     43.01 o
   0   1  20       90.65      101.86      1.81 o
   1   1  20     2081.08     2028.44     41.94 o
   2   1  20      234.73      223.31     13.77 o
   3   1  20      724.93      724.27     14.57 o
   4   1  20      187.71      190.48      5.00 o
   5   1  20      309.67      292.41     21.94 o
   6   1  20      123.61      125.71      6.23 o
  -6   2  20       25.25       23.73      2.86 o
  -5   2  20      126.71      150.71      3.99 o
  -4   2  20      355.47      346.76     13.24 o
  -3   2  20      720.70      702.25     10.61 o
  -2   2  20      430.84      446.51     30.41 o
  -1   2  20      290.63      283.45      7.75 o
   0   2  20      185.98      201.38      4.62 o
   1   2  20      270.22      256.04      5.02 o
   2   2  20      432.80      457.09      8.54 o
   3   2  20      733.61      707.02     28.20 o
   4   2  20      359.64      326.14      8.70 o
   6   2  20       27.35       32.45      2.90 o
  -6   3  20      142.38      146.75      9.67 o
  -5   3  20        4.37        2.33      4.90 o
  -4   3  20      150.66      145.07      5.36 o
  -3   3  20       76.75       66.67      6.06 o
  -2   3  20      167.54      165.32      6.25 o
  -1   3  20      574.56      550.33     12.73 o
   0   3  20      650.55      686.46     21.00 o
   1   3  20      572.43      565.86      7.60 o
   2   3  20      166.79      170.22      4.57 o
   3   3  20       76.74       65.47      4.42 o
   4   3  20      152.22      143.38      5.79 o
   5   3  20        4.71        5.56      2.52 o
  -6   4  20      238.25      256.44     10.46 o
  -5   4  20      201.98      192.24     25.84 o
  -4   4  20      133.89      126.86      9.58 o
  -3   4  20      271.60      273.72      8.24 o
  -2   4  20       87.63       99.56      2.09 o
  -1   4  20      606.52      577.97     10.76 o
   0   4  20      216.89      204.55      4.23 o
   1   4  20      607.70      581.20      8.52 o
   2   4  20       81.73       80.97      3.26 o
   3   4  20      281.86      298.88      7.42 o
   4   4  20      132.33      123.14     15.32 o
   5   4  20      198.49      200.26      8.89 o
   6   4  20      240.35      293.73     17.00 o
  -5   5  20       31.21       30.76      2.98 o
  -4   5  20      283.98      264.08     11.45 o
  -3   5  20       52.01       55.18      2.12 o
  -2   5  20       19.64       20.65      1.59 o
  -1   5  20      132.69      139.95      3.86 o
   0   5  20      401.67      410.02     12.30 o
   1   5  20      137.56      147.80      6.22 o
   2   5  20       17.43       15.45      1.41 o
   3   5  20       51.54       56.77      3.47 o
   4   5  20      284.66      280.61      7.30 o
   5   5  20       30.68       43.77      5.28 o
  -4   6  20      285.18      270.11      8.82 o
  -3   6  20       34.12       35.03      1.99 o
  -2   6  20       78.64       74.85      7.21 o
  -1   6  20       45.65       46.75      3.48 o
   0   6  20        2.73        0.14      1.13 o
   1   6  20       44.89       45.66      2.66 o
   2   6  20       80.95       75.36     14.07 o
   3   6  20       33.50       25.18      2.65 o
   4   6  20      284.05      295.77      9.24 o
  -4   7  20       77.00       57.79     10.15 o
  -3   7  20       37.50       39.54      2.38 o
  -2   7  20        4.98        7.02      1.74 o
  -1   7  20      204.55      194.99      4.78 o
   0   7  20        0.15        3.62      2.69 o
   1   7  20      203.86      222.16      6.47 o
   2   7  20        5.33        2.70      1.36 o
   3   7  20       36.26       34.30      2.64 o
   4   7  20       75.85       69.44      3.83 o
  -2   8  20        5.82        6.05      1.84 o
  -1   8  20       20.39       20.54      2.90 o
   0   8  20        2.81        5.27      7.68 o
   1   8  20       21.51       26.85      4.10 o
   2   8  20        5.98        2.18      2.78 o
   1   0  21       50.96       50.40      1.55 o
   2   0  21      684.07      687.00     11.81 o
   3   0  21       10.46       21.04      6.09 o
   4   0  21       47.34       52.49      3.16 o
   5   0  21      170.25      159.09      5.21 o
   6   0  21       65.05       74.37      3.76 o
  -6   1  21      294.74      291.49     16.50 o
  -5   1  21      147.31      138.02     12.23 o
  -4   1  21      102.52      116.92      6.37 o
  -3   1  21      534.75      514.30      8.43 o
  -2   1  21      615.39      640.01     30.25 o
  -1   1  21      207.49      197.04      3.23 o
   0   1  21      889.67      963.97     13.28 o
   1   1  21      216.89      202.45      6.74 o
   2   1  21      612.12      609.65      7.99 o
   3   1  21      529.25      520.86     12.77 o
   4   1  21      100.04      128.95     19.42 o
   5   1  21      150.93      141.67     12.80 o
   6   1  21      290.35      297.89      9.60 o
  -6   2  21       20.70       21.79      1.90 o
  -5   2  21       93.41       89.22      3.06 o
  -4   2  21      194.13      175.79      3.85 o
  -3   2  21      121.07      119.85      3.08 o
  -2   2  21      303.04      282.35      3.81 o
  -1   2  21      820.56      845.11      9.41 o
   0   2  21      252.93      237.88      5.62 o
   1   2  21      804.53      846.96     10.82 o
   2   2  21      302.09      280.41      4.43 o
   3   2  21      115.52      110.47      2.96 o
   5   2  21       95.66       80.33      6.07 o
   6   2  21       21.64       25.56      4.52 o
  -6   3  21       47.38       49.65      3.78 o
  -5   3  21      244.62      227.84     18.75 o
  -4   3  21      552.38      497.35     14.53 o
  -3   3  21      749.31      806.62     26.51 o
  -2   3  21       47.01       39.67      1.28 o
  -1   3  21      716.92      673.74      8.30 o
   0   3  21      198.23      192.48      4.70 o
   1   3  21      735.36      709.10      9.43 o
   2   3  21       45.29       37.04      1.40 o
   3   3  21      745.79      781.92     11.14 o
   4   3  21      566.21      502.13     29.79 o
   5   3  21      236.83      256.44     12.79 o
   6   3  21       47.42       34.13      4.80 o
  -5   4  21      112.73      123.56      5.11 o
  -4   4  21      296.41      283.88      6.48 o
  -3   4  21      543.78      553.56     10.31 o
  -2   4  21      794.42      802.55     20.59 o
  -1   4  21      375.37      362.40      5.62 o
   0   4  21        4.75        6.70      1.60 o
   1   4  21      367.99      366.99      5.74 o
   2   4  21      804.91      803.65     16.49 o
   3   4  21      551.09      544.35     10.38 o
   4   4  21      297.77      290.23     10.72 o
   5   4  21      110.55      104.45      5.44 o
  -5   5  21       36.67       34.72      2.27 o
  -4   5  21       85.10       78.56      3.97 o
  -3   5  21       51.33       62.57      2.30 o
  -2   5  21        3.93        4.07      1.13 o
  -1   5  21      530.65      520.99     16.36 o
   0   5  21       38.57       39.04      6.59 o
   1   5  21      513.71      523.13     13.62 o
   2   5  21        2.74        1.39      2.26 o
   3   5  21       47.20       50.37      2.25 o
   4   5  21       84.08       77.30      8.76 o
   5   5  21       38.09       35.99      3.34 o
  -4   6  21       23.90       21.94      2.10 o
  -3   6  21      107.93      112.63      6.93 o
  -2   6  21       33.75       33.14      2.27 o
  -1   6  21       43.46       48.00      2.78 o
   0   6  21      682.69      685.63     11.70 o
   1   6  21       43.94       48.07      7.99 o
   2   6  21       33.20       38.08      2.05 o
   3   6  21      109.45      121.37      3.91 o
   4   6  21       24.99       20.97      6.56 o
  -3   7  21       19.86       23.28      2.14 o
  -2   7  21       45.51       48.65      6.50 o
  -1   7  21       24.86       25.91      2.03 o
   0   7  21        3.00        1.59      1.06 o
   1   7  21       25.14       32.77      2.65 o
   2   7  21       45.24       52.59     11.37 o
   3   7  21       19.04       15.35      4.40 o
  -2   8  21       19.71       32.52      2.85 o
  -1   8  21        0.88        0.47      1.45 o
   0   8  21       31.73       20.90      3.20 o
   1   8  21        1.08        6.84      5.40 o
   2   8  21       19.38        9.96      3.06 o
   0   0  22      236.83      324.34      8.72 o
   1   0  22      118.79      124.95      3.50 o
   2   0  22     1186.55     1192.05     20.37 o
   3   0  22        1.78        1.12      0.94 o
   4   0  22      189.88      180.20      4.97 o
   5   0  22       81.01       60.05      9.57 o
   6   0  22       78.55       67.04      3.57 o
  -6   1  22      171.19      153.69      7.20 o
  -5   1  22      202.38      214.53      6.09 o
  -4   1  22      118.28      134.75      8.13 o
  -3   1  22      611.35      626.43     23.11 o
  -2   1  22      337.32      329.82     11.96 o
  -1   1  22      708.16      740.76      8.85 o
   0   1  22       75.19       68.22      4.35 o
   1   1  22      688.46      687.59     19.81 o
   2   1  22      333.60      324.33      4.99 o
   3   1  22      614.64      647.13     17.42 o
   4   1  22      123.63      157.61      7.54 o
   5   1  22      206.95      213.00      8.08 o
   6   1  22      170.99      177.65      6.45 o
  -6   2  22        0.79        4.56      1.74 o
  -5   2  22      145.75      132.30      5.56 o
  -4   2  22      169.10      179.25      3.96 o
  -3   2  22      175.66      194.43     10.42 o
  -2   2  22      434.01      426.19      5.52 o
  -1   2  22      165.19      172.80      2.80 o
   0   2  22      381.16      348.75      4.47 o
   1   2  22      173.87      173.23      3.22 o
   2   2  22      446.30      450.77      6.64 o
   3   2  22      171.06      188.05      9.52 o
   4   2  22      168.80      187.01      6.63 o
   5   2  22      147.83      146.29      8.48 o
   6   2  22        1.00       -1.46      1.17 o
  -6   3  22      304.00      296.22      9.58 o
  -5   3  22       68.51       77.58      5.38 o
  -4   3  22      340.47      346.94      7.23 o
  -3   3  22      589.55      586.49     13.54 o
  -2   3  22      794.88      811.11     10.89 o
  -1   3  22      647.12      609.80      7.46 o
   0   3  22      325.94      320.26     12.32 o
   1   3  22      652.82      633.17      9.25 o
   2   3  22      806.00      814.99     16.55 o
   3   3  22      579.71      569.48     19.51 o
   4   3  22      332.06      332.01      8.47 o
   5   3  22       68.36       78.60      6.22 o
   6   3  22      301.53      334.43     18.58 o
  -5   4  22       10.79        5.59      6.73 o
  -4   4  22       44.48       36.36      1.86 o
  -3   4  22      123.76      124.56      6.71 o
  -2   4  22       49.10       42.74      1.51 o
  -1   4  22     1506.47     1507.40     24.90 o
   0   4  22      644.45      656.73     18.38 o
   1   4  22     1508.28     1535.74     22.77 o
   2   4  22       47.51       43.59      1.57 o
   3   4  22      120.16      116.96      4.70 o
   4   4  22       45.11       45.72      3.10 o
   5   4  22       10.92       13.60      3.22 o
  -5   5  22      293.21      286.16      8.92 o
  -4   5  22       84.36       98.20      3.47 o
  -3   5  22       87.92      112.76      2.81 o
  -2   5  22      463.07      475.42     16.62 o
  -1   5  22      187.33      191.98      4.10 o
   0   5  22      160.47      176.80     14.45 o
   1   5  22      180.38      194.54     11.95 o
   2   5  22      456.15      465.34      9.22 o
   3   5  22       86.72       93.63      3.25 o
   4   5  22       84.96       88.58      3.18 o
   5   5  22      288.29      271.78     15.55 o
  -4   6  22       40.11       65.08      5.85 o
  -3   6  22      171.82      163.69      5.28 o
  -2   6  22       10.22       17.05      1.55 o
  -1   6  22        2.10        4.70      4.54 o
   0   6  22       25.22       24.69      7.71 o
   1   6  22        1.38        0.36      3.42 o
   2   6  22       10.78       20.84      7.10 o
   3   6  22      168.84      160.72      4.26 o
   4   6  22       40.04       55.70      7.48 o
  -3   7  22        7.74       11.39      1.96 o
  -2   7  22       54.49       57.31      3.11 o
  -1   7  22       48.19       50.74      2.67 o
   0   7  22        4.69       19.64      4.60 o
   1   7  22       47.00       46.47      7.75 o
   2   7  22       52.72       58.43      4.07 o
   3   7  22        7.06       10.33      2.18 o
  -2   8  22        2.40        1.89      5.46 o
  -1   8  22        5.72       10.24      1.62 o
   0   8  22       19.75       14.84      3.40 o
   1   8  22        5.48       11.19      1.71 o
   1   0  23     1510.24     1452.22     29.44 o
   2   0  23      108.77      120.94      2.69 o
   3   0  23      580.61      607.09     13.81 o
   4   0  23      184.23      189.27      5.35 o
   5   0  23        8.46        7.87      1.62 o
   6   0  23      206.67      208.90     12.93 o
  -6   1  23      142.16      142.22     18.26 o
  -5   1  23      155.35      147.17      5.57 o
  -4   1  23      201.41      201.95      5.66 o
  -3   1  23      232.48      232.98      4.80 o
  -2   1  23     1285.73     1239.27     29.94 o
  -1   1  23      428.15      434.72     17.29 o
   0   1  23     2610.68     2504.32     28.25 o
   1   1  23      433.47      459.11     14.81 o
   2   1  23     1275.42     1257.99     42.94 o
   3   1  23      235.54      272.79     22.43 o
   4   1  23      190.84      198.74      7.78 o
   5   1  23      153.31      149.17      9.79 o
   6   1  23      143.84      126.53      4.90 o
  -6   2  23       60.99       60.88      7.67 o
  -5   2  23      132.67      123.87      3.98 o
  -4   2  23      163.33      142.92      4.45 o
  -3   2  23       55.26       50.60      1.97 o
  -2   2  23      179.27      183.67      8.73 o
  -1   2  23      156.64      135.84      2.09 o
   0   2  23      656.07      666.12     25.23 o
   1   2  23      162.07      146.92      4.99 o
   2   2  23      171.79      171.02     13.98 o
   3   2  23       57.96       45.55      2.62 o
   4   2  23      155.29      124.53      9.35 o
   5   2  23      131.36      139.36      8.85 o
  -6   3  23       16.58       22.94      2.90 o
  -5   3  23       79.00       87.48      2.83 o
  -4   3  23      170.57      155.08      5.25 o
  -3   3  23       11.21       14.35      4.54 o
  -2   3  23      409.38      390.53     10.97 o
  -1   3  23      420.85      420.13      7.69 o
   0   3  23      152.88      158.26     10.01 o
   1   3  23      419.34      413.53      5.90 o
   2   3  23      402.66      381.98      5.99 o
   3   3  23       12.01       18.61      1.37 o
   4   3  23      167.31      130.41      5.25 o
   6   3  23       16.16        9.96      3.20 o
  -5   4  23      101.36      106.89     16.87 o
  -4   4  23      107.73      100.95      2.66 o
  -3   4  23      342.23      347.67      5.39 o
  -2   4  23      163.11      149.98      3.03 o
  -1   4  23      331.29      326.58     11.64 o
   0   4  23        3.78        6.39      1.02 o
   1   4  23      328.27      318.98      6.26 o
   2   4  23      163.57      159.02      3.30 o
   3   4  23      346.33      355.57      7.42 o
   4   4  23      106.80      104.56      3.79 o
   5   4  23      103.27       79.89      6.48 o
  -5   5  23      127.67      126.34     10.71 o
  -4   5  23      222.59      226.01      7.12 o
  -3   5  23       12.67       11.62      4.60 o
  -2   5  23      113.47      105.27     14.14 o
  -1   5  23      145.56      140.50      9.60 o
   0   5  23      150.37      148.00      9.25 o
   1   5  23      145.18      129.77      3.18 o
   2   5  23      109.79      102.50      3.81 o
   3   5  23       13.14       18.74     12.00 o
   4   5  23      225.77      204.41     18.86 o
   5   5  23      126.96      104.95      5.95 o
  -4   6  23       25.03       23.80      2.00 o
  -3   6  23       10.43        7.59      1.61 o
  -2   6  23       46.76       49.30      2.40 o
  -1   6  23        8.09        6.91      1.28 o
   0   6  23       10.84        8.50      1.77 o
   1   6  23        8.51        3.74      0.92 o
   2   6  23       47.56       42.17      2.85 o
   3   6  23        8.92       10.47      2.72 o
   4   6  23       25.97       22.86      3.23 o
  -3   7  23       18.46       19.44      2.03 o
  -2   7  23       24.70       19.50      5.12 o
  -1   7  23      206.26      217.54     24.85 o
   0   7  23       24.97       35.16      2.47 o
   1   7  23      210.91      221.97      5.18 o
   2   7  23       22.53       22.68      5.84 o
   3   7  23       18.18       18.17      2.49 o
  -2   8  23       12.24        3.62      2.55 o
  -1   8  23       35.60       34.61      2.73 o
   0   8  23      206.37      182.45     29.05 o
   1   8  23       36.13       34.98      2.54 o
   0   0  24     2008.51     1884.34     45.16 o
   1   0  24        8.78       16.88      0.97 o
   2   0  24     2159.26     2132.95     83.51 o
   3   0  24      158.70      157.14      4.52 o
   4   0  24      115.79      123.64     14.70 o
   5   0  24      215.69      219.41      5.48 o
   6   0  24        2.85        9.51      2.31 o
  -6   1  24       39.95       27.50      5.43 o
  -5   1  24       33.99       34.74      8.31 o
  -4   1  24      151.81      139.93      4.58 o
  -3   1  24       90.45       87.00      5.41 o
  -2   1  24      350.94      341.12     19.83 o
  -1   1  24      109.76      104.99      1.78 o
   0   1  24      480.72      489.02      8.60 o
   1   1  24      109.82      103.84      5.32 o
   2   1  24      353.08      329.59      6.05 o
   3   1  24       92.14       85.25      3.05 o
   4   1  24      150.97      169.72     12.30 o
   5   1  24       32.91       39.92      5.60 o
   6   1  24       36.55       38.80      3.01 o
  -6   2  24       77.31       76.28     22.32 o
  -5   2  24       79.82       76.65      3.06 o
  -4   2  24       94.63       96.44      6.47 o
  -3   2  24      323.92      330.81     10.17 o
  -2   2  24     1447.92     1450.66     19.86 o
  -1   2  24     1376.95     1324.55     14.90 o
   0   2  24      659.51      652.13      8.07 o
   1   2  24     1368.89     1295.58     26.62 o
   2   2  24     1457.47     1473.29     20.02 o
   3   2  24      329.11      372.25     11.67 o
   4   2  24       87.53       73.30      6.32 o
   5   2  24       83.63       89.92      5.97 o
   6   2  24       76.33       98.13      5.52 o
  -6   3  24      119.96      144.83      7.27 o
  -5   3  24       91.24       88.31      5.22 o
  -4   3  24      351.42      348.55      6.07 o
  -3   3  24      457.35      471.87      6.57 o
  -2   3  24      594.14      589.10     23.85 o
  -1   3  24      126.58      120.00      4.90 o
   0   3  24     1232.13     1201.08     15.49 o
   1   3  24      123.46      114.46      2.47 o
   2   3  24      570.74      567.76      8.55 o
   3   3  24      446.26      443.93      7.96 o
   4   3  24      349.48      350.53     12.21 o
   5   3  24       91.79      113.02      8.48 o
   6   3  24      120.38      125.98      6.51 o
  -5   4  24        9.25       12.55      1.89 o
  -4   4  24      271.61      263.88      9.26 o
  -3   4  24      189.87      190.34      6.02 o
  -2   4  24      136.79      139.16      2.80 o
  -1   4  24       77.54       80.37      2.35 o
   0   4  24      135.18      126.93     13.74 o
   1   4  24       77.87       81.31      2.47 o
   2   4  24      141.61      147.70      6.96 o
   3   4  24      188.08      191.10      6.50 o
   4   4  24      273.47      254.46     19.49 o
   5   4  24        9.91        9.96      2.52 o
  -5   5  24      233.04      238.44     10.02 o
  -4   5  24      145.24      137.68      4.83 o
  -3   5  24      201.91      209.25      4.21 o
  -2   5  24       61.97       56.85      2.05 o
  -1   5  24       49.04       55.39     18.48 o
   0   5  24      428.37      430.02      9.85 o
   1   5  24       48.98       58.76      5.45 o
   2   5  24       64.09       63.69      2.22 o
   3   5  24      203.50      179.03     10.80 o
   4   5  24      142.33      137.62      6.29 o
   5   5  24      229.76      208.90      9.08 o
  -4   6  24      102.63      107.81     22.97 o
  -3   6  24       85.00       91.57      3.00 o
  -2   6  24       27.32       25.81      2.71 o
  -1   6  24        2.14        3.32      2.27 o
   0   6  24      336.10      338.35     23.59 o
   1   6  24        1.63       10.12      2.21 o
   2   6  24       28.26       19.46      2.38 o
   3   6  24       87.72       83.71      6.09 o
   4   6  24      102.73      103.74     14.05 o
  -3   7  24       46.73       50.35      8.07 o
  -2   7  24       19.98       18.63      5.71 o
  -1   7  24       39.15       39.01      2.19 o
   0   7  24       50.02       40.69      2.15 o
   1   7  24       40.23       36.57      1.68 o
   2   7  24       20.58       24.23      4.40 o
   3   7  24       47.89       53.89      3.01 o
  -2   8  24        4.04        8.89      5.92 o
  -1   8  24       23.96       23.02      7.39 o
   0   8  24       71.72       66.71      4.37 o
   1   8  24       22.72       27.78      3.58 o
   2   8  24        3.80        6.57      2.79 o
   1   0  25        0.07        1.04      0.73 o
   2   0  25       14.62       12.59      2.05 o
   3   0  25        6.24        7.23      1.15 o
   4   0  25        3.29        6.28      1.33 o
   5   0  25       45.56       59.54      3.73 o
   6   0  25       24.81       28.14      3.25 o
  -6   1  25       35.13       42.04      5.11 o
  -5   1  25       71.87       81.54     10.01 o
  -4   1  25      113.72      106.39      4.90 o
  -3   1  25      395.58      437.40      6.91 o
  -2   1  25      676.40      678.70     20.93 o
  -1   1  25      416.89      402.77      5.47 o
   0   1  25       17.12       13.16      1.32 o
   1   1  25      412.59      398.48     12.57 o
   2   1  25      673.96      655.38     11.31 o
   3   1  25      384.46      393.45     18.82 o
   4   1  25      116.23      121.39     11.84 o
   5   1  25       69.70       82.26      3.02 o
   6   1  25       34.91       41.56      3.58 o
  -6   2  25       21.25       29.08      3.63 o
  -5   2  25       59.53       59.85      5.65 o
  -4   2  25      369.39      368.05     15.62 o
  -3   2  25      116.97      114.56      5.62 o
  -2   2  25     3319.08     3344.28     37.95 o
  -1   2  25      331.49      313.17     10.12 o
   0   2  25     1283.48     1241.88     32.18 o
   1   2  25      332.55      313.35      5.54 o
   2   2  25     3338.23     3275.19     43.76 o
   3   2  25      118.43      106.77      6.31 o
   4   2  25      359.22      365.35      9.07 o
   5   2  25       60.38       57.14      3.29 o
   6   2  25       22.76       25.07      2.78 o
  -5   3  25      108.21      104.42      3.51 o
  -4   3  25      804.61      808.49     13.55 o
  -3   3  25      106.10      117.89      8.35 o
  -2   3  25      341.86      357.17      5.65 o
  -1   3  25       26.01       35.44      1.37 o
   0   3  25       22.50       17.91      4.66 o
   1   3  25       25.68       28.36      1.14 o
   2   3  25      336.11      338.87      6.22 o
   3   3  25      110.50      110.12      3.19 o
   4   3  25      797.85      797.14     20.49 o
   5   3  25      107.29      108.96      8.34 o
  -5   4  25       21.97       19.90      3.19 o
  -4   4  25       26.94       31.71      1.96 o
  -3   4  25      332.08      319.26      8.61 o
  -2   4  25      124.11      126.33      5.98 o
  -1   4  25      508.52      515.50     14.83 o
   0   4  25      235.03      231.91      5.90 o
   1   4  25      498.59      510.01      9.46 o
   2   4  25      121.83      127.82      3.02 o
   3   4  25      331.61      349.34      9.07 o
   4   4  25       23.14       16.71      2.18 o
   5   4  25       19.42       22.48      4.36 o
  -5   5  25       48.31       53.56      6.96 o
  -4   5  25      118.48      113.05      4.51 o
  -3   5  25       42.43       45.77      6.14 o
  -2   5  25       89.83       89.96     11.26 o
  -1   5  25      123.00      119.11      8.07 o
   0   5  25        0.07        4.55      1.10 o
   1   5  25      122.65      140.87      5.56 o
   2   5  25       91.42       92.55      2.62 o
   3   5  25       42.03       46.90      2.05 o
   4   5  25      119.51       99.69     11.21 o
   5   5  25       48.49       39.10      3.48 o
  -4   6  25       14.77       13.78      2.06 o
  -3   6  25      119.93      107.77      4.07 o
  -2   6  25       56.36       62.08      6.55 o
  -1   6  25       95.04       93.26     10.51 o
   0   6  25      101.50      102.59      4.72 o
   1   6  25       92.95      101.72      3.44 o
   2   6  25       54.54       49.89      3.53 o
   3   6  25      120.47      110.55     12.86 o
   4   6  25       15.45       14.72      1.85 o
  -3   7  25       83.25       79.85     10.44 o
  -2   7  25       32.65       34.93      9.00 o
  -1   7  25        0.65       -0.33      2.93 o
   0   7  25       22.42       25.97      1.95 o
   1   7  25        0.69        3.83      1.72 o
   2   7  25       32.60       46.29      4.00 o
   3   7  25       85.19       93.39      8.18 o
  -1   8  25       28.60       34.28      3.45 o
   0   8  25       71.65       54.12      4.15 o
   1   8  25       29.24       28.59      6.92 o
   0   0  26     2745.70     2618.78     49.52 o
   1   0  26      237.51      239.50      5.46 o
   2   0  26     6344.12     6375.29     99.12 o
   3   0  26      125.93      121.09      5.53 o
   4   0  26       96.90      121.53      7.21 o
   5   0  26      205.46      218.85      7.83 o
   6   0  26       74.46       73.88      8.27 o
  -6   1  26       11.15        9.94      3.45 o
  -5   1  26       40.79       61.30      4.01 o
  -4   1  26        1.51        3.28      1.25 o
  -3   1  26     1187.14     1165.75     54.76 o
  -2   1  26      486.72      492.61     19.32 o
  -1   1  26      267.52      254.05      3.67 o
   0   1  26      315.46      312.67      8.19 o
   1   1  26      271.37      235.50      8.84 o
   2   1  26      494.02      541.11     18.97 o
   3   1  26     1181.58     1204.18     28.49 o
   4   1  26        1.94       -1.08      3.45 o
   5   1  26       39.74       42.10      4.42 o
   6   1  26       11.44       12.30      2.21 o
  -6   2  26      177.93      187.64      6.84 o
  -5   2  26      126.37      128.64     10.39 o
  -4   2  26        5.78       10.40      3.06 o
  -3   2  26      405.80      404.32      7.24 o
  -2   2  26     2094.07     2192.62     31.79 o
  -1   2  26      538.05      540.65      7.35 o
   0   2  26      109.45      114.03      9.55 o
   1   2  26      533.04      517.95      7.76 o
   2   2  26     2079.87     2113.69     64.52 o
   3   2  26      415.28      404.65      9.44 o
   4   2  26        4.20       10.98      2.41 o
   5   2  26      124.61      144.23     16.86 o
   6   2  26      177.57      214.88      9.22 o
  -5   3  26       71.61       66.05      6.41 o
  -4   3  26      202.46      208.47     10.11 o
  -3   3  26       71.92       67.04      2.57 o
  -2   3  26      546.85      527.36      7.19 o
  -1   3  26      376.60      371.87      6.04 o
   0   3  26      203.93      215.09      4.24 o
   1   3  26      379.69      351.25      8.40 o
   2   3  26      544.26      547.12      8.20 o
   3   3  26       72.69       76.44      2.76 o
   4   3  26      211.48      215.98      7.29 o
  -5   4  26       35.40       39.98      2.52 o
  -4   4  26      186.50      179.16     11.42 o
  -3   4  26       20.56       18.99      4.43 o
  -2   4  26       17.13       16.16      1.87 o
  -1   4  26      580.64      600.37     12.16 o
   0   4  26      336.09      354.31      6.85 o
   1   4  26      580.39      630.17     20.36 o
   2   4  26       19.95       22.56      1.30 o
   3   4  26       20.50       22.89      1.46 o
   4   4  26      187.45      167.79      6.58 o
  -4   5  26       78.21       78.60      3.86 o
  -3   5  26      147.78      152.49      4.02 o
  -2   5  26      303.33      289.15     17.21 o
  -1   5  26      342.09      319.24     25.62 o
   0   5  26        0.67       -1.27      0.85 o
   1   5  26      345.06      308.93     37.08 o
   2   5  26      311.92      295.23      6.52 o
   3   5  26      146.50      125.20      3.43 o
   4   5  26       82.19       86.82      8.25 o
  -4   6  26       53.71       70.17      3.79 o
  -3   6  26       20.65       21.01      1.70 o
  -2   6  26       16.39       23.02      2.18 o
  -1   6  26       20.95       23.34      9.96 o
   0   6  26      160.60      152.37      6.94 o
   1   6  26       21.23       27.73      2.89 o
   2   6  26       18.34       21.49      6.86 o
   3   6  26       20.42       18.78      1.95 o
   4   6  26       53.56       54.98      3.58 o
  -3   7  26        9.90       14.20      7.29 o
  -2   7  26       52.80       56.41      5.52 o
  -1   7  26      205.00      214.67      7.34 o
   0   7  26       33.87       31.32      2.14 o
   1   7  26      203.58      211.02     18.53 o
   2   7  26       52.53       52.67     14.18 o
  -1   8  26       20.33       17.48      8.35 o
   0   8  26        0.22        3.73      2.27 o
   1   8  26       19.25       19.49      3.85 o
   1   0  27      704.80      716.76     12.82 o
   2   0  27     2139.84     2223.36     71.89 o
   3   0  27      218.49      221.32      9.42 o
   4   0  27       33.36       18.33      6.33 o
   5   0  27      173.55      173.65      6.42 o
   6   0  27       78.97       75.79      4.56 o
  -6   1  27       97.66       91.26      9.44 o
  -5   1  27      126.43      123.78      5.23 o
  -4   1  27      246.25      273.39      9.25 o
  -3   1  27     2351.45     2433.26     36.18 o
  -2   1  27     2928.23     2998.04    122.89 o
  -1   1  27      189.27      176.81      8.51 o
   0   1  27     1236.55     1180.49     43.29 o
   1   1  27      192.53      171.59     10.55 o
   2   1  27     2937.66     3063.35     49.77 o
   3   1  27     2325.54     2376.43     44.91 o
   4   1  27      253.23      266.65      6.40 o
   5   1  27      124.69      109.45      4.30 o
   6   1  27       98.03       79.24      7.11 o
  -6   2  27       74.49       66.07     10.51 o
  -5   2  27       69.17       81.29      7.12 o
  -4   2  27       76.60       87.75     21.50 o
  -3   2  27      152.05      162.86      8.57 o
  -2   2  27       97.67       87.89      2.22 o
  -1   2  27      162.66      163.06      3.41 o
   0   2  27       17.28       13.48      1.97 o
   1   2  27      173.97      179.72     10.64 o
   2   2  27       95.11       92.86      7.74 o
   3   2  27      157.99      153.91      6.66 o
   4   2  27       82.67       88.34      8.89 o
   5   2  27       69.50       79.68      6.47 o
   6   2  27       74.48       58.43      4.07 o
  -5   3  27      164.06      161.18      6.02 o
  -4   3  27        1.72       -1.54      1.03 o
  -3   3  27      511.80      506.09     10.33 o
  -2   3  27      538.99      535.58     13.66 o
  -1   3  27      463.78      472.67      8.66 o
   0   3  27       83.08       75.46      6.96 o
   1   3  27      467.14      467.18      8.26 o
   2   3  27      550.09      540.09     14.34 o
   3   3  27      507.06      481.05      9.48 o
   4   3  27        1.41        4.37      2.94 o
  -5   4  27      201.81      189.71      6.04 o
  -4   4  27       37.26       39.59      2.01 o
  -3   4  27       77.33       92.14      2.57 o
  -2   4  27      302.42      298.13     20.37 o
  -1   4  27      598.55      621.15     38.61 o
   0   4  27      315.71      309.51      6.62 o
   1   4  27      601.88      624.27     10.45 o
   2   4  27      304.07      293.92      6.68 o
   3   4  27       80.32       92.07      7.99 o
   4   4  27       37.23       36.28      2.76 o
  -4   5  27       26.88       31.94      5.62 o
  -3   5  27       77.99       76.22      2.67 o
  -2   5  27        7.74        3.65      2.33 o
  -1   5  27       76.78       80.40      9.27 o
   0   5  27      139.53      139.51     13.06 o
   1   5  27       73.97       74.73      3.49 o
   2   5  27        6.54        7.87      1.47 o
   3   5  27       77.48       75.93      5.78 o
   4   5  27       27.52       29.11      2.58 o
  -4   6  27      135.22      118.25      5.15 o
  -3   6  27       15.83       23.30      2.24 o
  -2   6  27       49.06       58.63     13.50 o
  -1   6  27      220.12      230.44      6.59 o
   0   6  27     1178.66     1207.66     26.15 o
   1   6  27      217.55      209.19     10.06 o
   2   6  27       45.99       55.13      8.18 o
   3   6  27       14.82       12.75      4.47 o
   4   6  27      134.64      155.51      7.84 o
  -3   7  27      135.07      129.79      9.98 o
  -2   7  27       96.84       88.29      8.18 o
  -1   7  27       10.73        8.78      2.52 o
   0   7  27       69.24       61.51      3.02 o
   1   7  27       10.94       18.01      3.94 o
   2   7  27       98.53       83.43      8.62 o
   3   7  27      135.77      116.14      5.21 o
   0   8  27      447.08      418.19     31.42 o
   0   0  28      291.44      261.11      6.26 o
   1   0  28       31.74       35.09      4.10 o
   2   0  28       18.08       15.47      2.36 o
   3   0  28      266.37      285.50      6.13 o
   4   0  28      243.68      236.99      8.27 o
   5   0  28       12.54       15.14      2.00 o
   6   0  28       44.58       53.19      4.23 o
  -6   1  28      220.09      224.62     19.11 o
  -5   1  28      226.70      257.17     29.02 o
  -4   1  28      779.61      776.09     12.21 o
  -3   1  28      366.81      380.31     26.89 o
  -2   1  28        0.96        1.07      1.68 o
  -1   1  28      261.80      267.79      4.96 o
   0   1  28        1.39        9.47      1.00 o
   1   1  28      269.43      278.88      5.61 o
   2   1  28        2.00        3.36      3.44 o
   3   1  28      367.53      376.28     17.07 o
   4   1  28      795.39      805.89     44.29 o
   5   1  28      226.39      228.13      8.12 o
   6   1  28      223.17      214.88     13.47 o
  -5   2  28        0.17        1.03      1.24 o
  -4   2  28      169.38      170.15      4.54 o
  -3   2  28      159.21      169.47      3.85 o
  -2   2  28      825.04      876.57     13.75 o
  -1   2  28     1624.31     1674.36     26.81 o
   0   2  28      132.73      130.43     12.61 o
   1   2  28     1613.98     1663.24     36.98 o
   2   2  28      823.74      848.87     13.53 o
   3   2  28      165.80      182.98      5.35 o
   4   2  28      170.84      169.45     12.92 o
   5   2  28        0.18        0.61      1.14 o
  -5   3  28        5.85       15.32      2.14 o
  -4   3  28      436.42      421.27     14.80 o
  -3   3  28      659.48      634.08     23.82 o
  -2   3  28      871.71      874.26     13.22 o
  -1   3  28       80.30       87.55      2.43 o
   0   3  28       55.31       51.23      1.77 o
   1   3  28       82.36       72.29      2.17 o
   2   3  28      884.13      900.83     12.84 o
   3   3  28      668.09      668.09     20.66 o
   4   3  28      448.35      492.00     14.78 o
   5   3  28        7.46       14.89      3.17 o
  -5   4  28       32.74       40.93      3.55 o
  -4   4  28        8.00        7.02      1.18 o
  -3   4  28      101.43      102.05     12.02 o
  -2   4  28      165.62      155.67      4.05 o
  -1   4  28      728.92      761.49     13.68 o
   0   4  28      276.14      300.53      6.50 o
   1   4  28      726.97      750.73     14.59 o
   2   4  28      167.88      161.85      4.61 o
   3   4  28      104.54      109.11      3.30 o
   4   4  28        8.41        8.22      2.08 o
   5   4  28       32.74       37.30      4.87 o
  -4   5  28       19.97       15.28      1.99 o
  -3   5  28      190.81      186.87     12.31 o
  -2   5  28      129.24      113.76     11.37 o
  -1   5  28      406.80      423.70     11.51 o
   0   5  28       21.48       22.00      2.47 o
   1   5  28      418.66      411.25     27.45 o
   2   5  28      131.27      123.49      6.85 o
   3   5  28      188.31      199.07      6.44 o
   4   5  28       20.78       19.71      2.79 o
  -4   6  28        2.49        0.22      1.20 o
  -3   6  28       73.48       81.99      6.57 o
  -2   6  28       10.82       17.02      1.83 o
  -1   6  28      111.28      112.42     11.43 o
   0   6  28        0.76        0.59      1.89 o
   1   6  28      111.58      111.27      3.83 o
   2   6  28       10.82       10.17      4.04 o
   3   6  28       73.63       83.24      8.92 o
   4   6  28        2.27        1.32      2.34 o
  -2   7  28       78.48       70.96      4.61 o
  -1   7  28      156.72      144.53      9.60 o
   0   7  28      181.10      177.92     13.23 o
   1   7  28      159.78      135.22      5.51 o
   2   7  28       78.83       80.02     13.24 o
   1   0  29      296.73      304.66      7.00 o
   2   0  29     2885.42     2980.00    109.94 o
   3   0  29     1122.42     1156.56     52.91 o
   4   0  29        5.52        2.96      1.97 o
   5   0  29      120.99      128.98      4.39 o
   6   0  29       84.44       67.25      6.35 o
  -5   1  29       92.93      105.96      4.05 o
  -4   1  29        6.29        7.93      1.01 o
  -3   1  29     3317.10     3323.06     91.28 o
  -2   1  29      222.61      220.35      3.85 o
  -1   1  29      113.58      117.33      9.19 o
   0   1  29       11.19       12.08      5.76 o
   1   1  29      122.81      130.58      2.99 o
   2   1  29      224.75      231.71      7.03 o
   3   1  29     3304.88     3388.31     63.29 o
   4   1  29        7.52       10.12      2.93 o
   5   1  29       91.93       88.83      3.69 o
  -5   2  29       21.31       23.81      4.09 o
  -4   2  29      540.60      547.67      9.21 o
  -3   2  29       54.65       54.75      8.40 o
  -2   2  29       17.68       17.91      1.33 o
  -1   2  29        1.31        1.82      0.70 o
   0   2  29      194.06      192.03      4.19 o
   1   2  29        1.08        0.66      3.28 o
   2   2  29       15.41       13.04      1.55 o
   3   2  29       51.88       57.30     11.17 o
   4   2  29      538.96      539.63     31.93 o
   5   2  29       23.09       24.81      2.40 o
  -5   3  29       69.20       63.58      3.92 o
  -4   3  29       67.97       68.09      7.48 o
  -3   3  29      613.59      641.45     10.17 o
  -2   3  29       78.65       77.72      3.67 o
  -1   3  29     1155.92     1223.96     24.46 o
   0   3  29      186.62      177.64      6.27 o
   1   3  29     1180.93     1211.39     56.68 o
   2   3  29       73.82       74.06     10.95 o
   3   3  29      602.17      571.06     26.68 o
   4   3  29       64.55       63.09      4.12 o
   5   3  29       68.55       64.89      6.04 o
  -5   4  29       82.20       87.19      5.19 o
  -4   4  29      418.34      418.45      8.56 o
  -3   4  29      108.80       98.67      2.62 o
  -2   4  29       89.35       82.41      6.37 o
  -1   4  29      123.81      127.05      9.14 o
   0   4  29     1391.94     1348.40     52.42 o
   1   4  29      122.31      123.01      6.18 o
   2   4  29       85.06       73.53      7.64 o
   3   4  29      105.51      102.46      3.45 o
   4   4  29      418.50      381.81     17.02 o
   5   4  29       85.84       92.69      8.38 o
  -4   5  29      187.84      190.64      9.26 o
  -3   5  29       11.64       16.80      1.84 o
  -2   5  29       97.49       95.26      3.42 o
  -1   5  29      459.81      456.10     41.35 o
   0   5  29       63.57       60.17      6.99 o
   1   5  29      465.45      475.63     35.26 o
   2   5  29       95.12       89.69      6.42 o
   3   5  29       13.44       21.06      1.71 o
   4   5  29      187.43      171.16     14.61 o
  -3   6  29       51.47       43.07      2.58 o
  -2   6  29       52.46       52.27      8.40 o
  -1   6  29       77.96       76.05     10.28 o
   0   6  29      801.35      783.22     43.30 o
   1   6  29       76.81       66.85      4.15 o
   2   6  29       54.27       54.25      2.90 o
   3   6  29       49.61       44.25      3.86 o
  -2   7  29        4.14        1.29      2.19 o
  -1   7  29       12.54       16.24      3.83 o
   0   7  29        0.00        1.92      2.63 o
   1   7  29       12.22       15.87      3.12 o
   0   0  30        0.84        0.73      0.88 o
   1   0  30       10.39       11.41      2.52 o
   2   0  30     1465.45     1559.87     53.32 o
   3   0  30      140.43      141.65      4.32 o
   4   0  30      312.19      317.78     24.20 o
   5   0  30      153.69      171.96      4.82 o
  -5   1  30       58.50       67.00     10.85 o
  -4   1  30      323.32      335.80      9.74 o
  -3   1  30      810.68      814.10     13.44 o
  -2   1  30      276.28      273.32      4.80 o
  -1   1  30      470.08      462.01     14.97 o
   0   1  30       24.85       24.71      1.57 o
   1   1  30      453.94      406.84      8.84 o
   2   1  30      279.81      284.38      9.49 o
   3   1  30      829.98      816.15     30.41 o
   4   1  30      330.26      316.13      8.57 o
   5   1  30       56.94       62.57      5.35 o
  -5   2  30      135.23      130.76      4.17 o
  -4   2  30        3.64        2.40      3.37 o
  -3   2  30      506.70      508.39     37.53 o
  -2   2  30      455.75      454.13     13.74 o
  -1   2  30      235.63      255.68      8.90 o
   0   2  30        0.00        2.07      0.65 o
   1   2  30      228.23      243.82      4.54 o
   2   2  30      450.97      444.43     12.24 o
   3   2  30      495.30      512.73     11.95 o
   4   2  30        4.56        4.38      2.47 o
   5   2  30      136.84      123.28      7.40 o
  -5   3  30       90.09       93.96      4.28 o
  -4   3  30       44.83       40.51      3.50 o
  -3   3  30        5.60        7.71      3.80 o
  -2   3  30       39.83       41.24      4.75 o
  -1   3  30      261.84      259.15      4.76 o
   0   3  30       33.79       30.52      3.78 o
   1   3  30      259.72      243.03     10.17 o
   2   3  30       38.92       42.32      1.65 o
   3   3  30        6.37        7.19      2.57 o
   5   3  30       91.47       92.22      5.34 o
  -5   4  30       11.55       18.17      7.39 o
  -4   4  30      106.66      129.23      4.82 o
  -3   4  30      116.12      113.93      4.02 o
  -2   4  30      113.87      102.57      3.20 o
  -1   4  30        5.13        9.35      2.30 o
   0   4  30        8.28       14.78      3.69 o
   1   4  30        6.91        4.95      2.49 o
   2   4  30      110.63      106.23      4.24 o
   3   4  30      110.50       97.24      3.43 o
   4   4  30      104.55      122.46      6.85 o
   5   4  30       11.98       13.17      3.95 o
  -4   5  30      121.55      117.80     15.10 o
  -3   5  30       87.28       77.60      6.72 o
  -2   5  30      134.42      131.07      4.01 o
  -1   5  30      259.53      258.38      8.56 o
   0   5  30      234.21      239.54     20.61 o
   1   5  30      264.84      289.26     15.71 o
   2   5  30      132.87      136.51      7.83 o
   3   5  30       88.42       86.18      6.86 o
   4   5  30      119.88      137.92      6.82 o
  -3   6  30       26.49       35.32      2.74 o
  -2   6  30       76.78       72.50      4.53 o
  -1   6  30       33.51       38.05      9.75 o
   0   6  30       31.99       27.72      9.79 o
   1   6  30       34.97       30.58      4.36 o
   2   6  30       75.22       79.12      5.72 o
   3   6  30       25.96       36.08     12.58 o
  -2   7  30        3.19        0.38      1.76 o
  -1   7  30      110.27      118.76      8.97 o
   0   7  30       62.48       65.76     21.84 o
   1   7  30      114.00      133.99      9.09 o
   2   7  30        2.75        6.38      1.77 o
   1   0  31      679.43      768.11     16.00 o
   2   0  31      173.48      164.05      9.17 o
   3   0  31      709.29      699.08     15.35 o
   4   0  31      137.39      124.52      7.39 o
   5   0  31      214.82      220.73      6.79 o
  -5   1  31       50.14       55.89      2.79 o
  -4   1  31       51.33       62.51      3.04 o
  -3   1  31      190.14      182.66      4.50 o
  -2   1  31      122.98      103.00      4.87 o
  -1   1  31      477.56      487.34     15.44 o
   0   1  31       47.26       54.51      1.67 o
   1   1  31      475.96      501.22     19.50 o
   2   1  31      123.12      121.61      5.24 o
   3   1  31      200.99      196.83      5.90 o
   4   1  31       51.85       48.27      2.73 o
   5   1  31       48.93       52.16      3.57 o
  -5   2  31       82.35       80.55      4.13 o
  -4   2  31      355.75      362.36     11.57 o
  -3   2  31      767.96      779.72     20.61 o
  -2   2  31      259.36      243.54      7.14 o
  -1   2  31     1326.64     1381.72     28.78 o
   0   2  31      298.87      297.45      5.51 o
   1   2  31     1320.51     1341.42     22.54 o
   2   2  31      265.53      280.48     10.87 o
   3   2  31      762.40      753.37     35.61 o
   4   2  31      352.24      360.02     13.16 o
   5   2  31       82.68       77.95      7.96 o
  -5   3  31       87.74       90.66      6.10 o
  -4   3  31      392.64      413.77     10.83 o
  -3   3  31       92.68      106.65     10.50 o
  -2   3  31      278.75      288.35     16.20 o
  -1   3  31        1.76        0.34      2.19 o
   0   3  31        0.39       -1.06      0.81 o
   1   3  31        1.90        0.80      0.72 o
   2   3  31      281.29      286.48      5.70 o
   3   3  31       91.83       91.77      6.26 o
   4   3  31      399.71      387.04     12.45 o
   5   3  31       89.45      131.47      9.44 o
  -4   4  31       42.67       51.96      3.48 o
  -3   4  31        7.63        5.46      2.35 o
  -2   4  31       38.91       50.83      5.52 o
  -1   4  31       86.62       89.35      3.50 o
   0   4  31        3.31        4.06      1.97 o
   1   4  31       84.18       84.55      6.39 o
   2   4  31       38.37       41.32      2.82 o
   3   4  31        7.80       14.28      5.35 o
   4   4  31       42.22       47.03      4.97 o
  -4   5  31       67.74       71.45      9.87 o
  -3   5  31       99.71      106.85      6.55 o
  -2   5  31      121.68      111.33      8.56 o
  -1   5  31       19.27       24.01      3.87 o
   0   5  31       49.55       58.07      5.00 o
   1   5  31       18.76       13.87      2.63 o
   2   5  31      118.16      116.40      7.37 o
   3   5  31      101.39       91.15      5.34 o
   4   5  31       68.35       74.58      5.02 o
  -3   6  31       78.87       74.35      3.38 o
  -2   6  31       56.83       39.70      4.87 o
  -1   6  31      220.08      220.36      7.31 o
   0   6  31       14.04       14.21      2.52 o
   1   6  31      222.07      219.55      6.08 o
   2   6  31       60.73       67.64      5.76 o
   3   6  31       78.39       82.36      3.56 o
  -2   7  31       22.18       17.43      5.38 o
  -1   7  31        2.66        0.15      2.06 o
   0   7  31        4.05       13.06      2.25 o
   1   7  31        2.69        6.81      2.18 o
   2   7  31       21.70       20.24      5.63 o
   0   0  32        0.33        0.44      2.06 o
   1   0  32       86.96      109.45      4.30 o
   2   0  32       68.36       71.16      2.49 o
   3   0  32        6.41       15.41      2.44 o
   4   0  32       86.70       79.92      9.70 o
   5   0  32      186.56      162.63      6.41 o
  -5   1  32        7.62       17.90     10.50 o
  -4   1  32      201.99      205.94      5.17 o
  -3   1  32      223.89      239.68      5.03 o
  -2   1  32      302.10      291.61      6.41 o
  -1   1  32      284.89      292.11      5.53 o
   0   1  32       21.14       29.04      1.62 o
   1   1  32      279.90      281.78      6.50 o
   2   1  32      297.92      297.54     11.83 o
   3   1  32      225.51      226.86      8.99 o
   4   1  32      196.79      201.43     21.22 o
   5   1  32        8.22       10.65      3.12 o
  -5   2  32      195.51      234.14      8.87 o
  -4   2  32       20.00       23.72      5.24 o
  -3   2  32      345.27      342.14      8.69 o
  -2   2  32      258.93      244.06      5.05 o
  -1   2  32       35.38       45.06      5.41 o
   0   2  32        5.88        7.30      1.91 o
   1   2  32       41.39       44.69      2.84 o
   2   2  32      260.95      254.33     19.81 o
   3   2  32      349.41      358.99      8.88 o
   4   2  32       18.15       26.30      2.98 o
   5   2  32      194.53      188.70      6.88 o
  -5   3  32      143.00      150.43      9.29 o
  -4   3  32       15.86       16.21      1.55 o
  -3   3  32       15.89       18.46      1.59 o
  -2   3  32       17.04       15.90      1.28 o
  -1   3  32      534.56      520.90     18.78 o
   0   3  32      110.94      109.68      3.94 o
   1   3  32      533.53      497.67     10.13 o
   2   3  32       18.16       22.23      1.71 o
   3   3  32       18.15       16.71      2.18 o
   4   3  32       16.83       17.31      3.32 o
   5   3  32      139.76      143.96      6.96 o
  -4   4  32      322.22      307.27      9.25 o
  -3   4  32      132.87      134.40      3.63 o
  -2   4  32       42.76       40.06      3.51 o
  -1   4  32      317.33      350.14     17.59 o
   0   4  32       30.36       42.61      4.98 o
   1   4  32      318.68      312.46     10.47 o
   2   4  32       46.88       42.26      3.61 o
   3   4  32      129.70      121.54      4.29 o
   4   4  32      318.20      297.48     16.69 o
  -4   5  32       26.10       27.31      6.87 o
  -3   5  32       17.29        7.74      2.47 o
  -2   5  32       34.60       37.09      2.33 o
  -1   5  32       72.96       63.41     11.28 o
   0   5  32      124.41      127.49      8.83 o
   1   5  32       73.47       67.22      3.33 o
   2   5  32       35.11       31.33      5.15 o
   3   5  32       17.54       21.37     10.50 o
   4   5  32       26.10        9.82      3.48 o
  -3   6  32       83.26       77.98      3.62 o
  -2   6  32        0.63       -0.58      2.03 o
  -1   6  32        6.05        1.27      5.49 o
   0   6  32       13.56        9.36      5.22 o
   1   6  32        6.42        3.59      2.00 o
   2   6  32        0.41       -1.32      1.92 o
   3   6  32       82.22       82.94      6.60 o
  -1   7  32       35.93       43.35      3.76 o
   0   7  32       12.14       19.54      4.62 o
   1   7  32       35.02       35.85      3.83 o
   1   0  33       28.50       39.86      1.99 o
   2   0  33       11.03       14.62      1.58 o
   3   0  33      158.73      131.24      4.19 o
   4   0  33      329.08      329.46     15.78 o
   5   0  33      208.48      229.40     34.15 o
  -5   1  33       44.09       58.31      5.37 o
  -4   1  33      105.99      108.96      4.29 o
  -3   1  33       12.55       16.55      4.82 o
  -2   1  33       45.60       44.15      5.22 o
  -1   1  33      720.27      679.37     17.03 o
   0   1  33       67.75       70.67      7.01 o
   1   1  33      731.17      762.71     14.15 o
   2   1  33       45.37       35.36      4.21 o
   3   1  33       13.68       15.64      1.48 o
   4   1  33      103.82      123.79      3.98 o
   5   1  33       43.77       46.82      5.10 o
  -5   2  33      118.70      130.34      4.24 o
  -4   2  33      125.06      137.91      5.80 o
  -3   2  33       57.50       53.24      8.71 o
  -2   2  33      378.14      377.36     15.88 o
  -1   2  33      210.05      209.47      4.29 o
   0   2  33       89.31       74.39      5.71 o
   1   2  33      206.67      215.59      6.85 o
   2   2  33      379.05      412.39     15.73 o
   3   2  33       55.56       45.24      4.70 o
   4   2  33      126.13      132.83      4.37 o
   5   2  33      117.68      124.76     14.10 o
  -5   3  33      105.99      105.00     12.84 o
  -4   3  33      123.13      137.62      7.71 o
  -3   3  33      211.27      213.53     15.43 o
  -2   3  33      265.69      262.30      4.78 o
  -1   3  33      656.75      640.43     14.09 o
   0   3  33       24.10       28.95      2.63 o
   1   3  33      641.62      579.65     15.99 o
   2   3  33      270.49      266.10     17.40 o
   3   3  33      209.92      220.38      6.45 o
   4   3  33      126.21      154.60     10.53 o
   5   3  33      109.31      125.98      6.79 o
  -4   4  33      124.92      137.06      6.57 o
  -3   4  33      313.94      306.41     11.89 o
  -2   4  33      236.83      235.90      5.18 o
  -1   4  33      112.05      115.99     16.04 o
   0   4  33      456.01      452.97      8.14 o
   1   4  33      115.63      120.92      7.75 o
   2   4  33      236.62      236.02      5.08 o
   3   4  33      315.20      307.27     13.90 o
   4   4  33      124.54      129.82      9.92 o
  -4   5  33        4.34        5.56      2.15 o
  -3   5  33      129.86      122.64     29.06 o
  -2   5  33       31.55       33.89      9.54 o
  -1   5  33      178.57      182.65     10.22 o
   0   5  33       72.04       84.53      9.73 o
   1   5  33      177.37      177.01     10.30 o
   2   5  33       31.29       32.40      2.49 o
   3   5  33      125.21      118.78      4.77 o
   4   5  33        3.73       -1.61      3.07 o
  -3   6  33       22.20       17.63      1.89 o
  -2   6  33       27.82       34.83      3.28 o
  -1   6  33       16.64       22.53      9.27 o
   0   6  33       13.93       15.01      5.63 o
   1   6  33       15.44       17.01      2.04 o
   2   6  33       27.30       36.61      6.71 o
   3   6  33       21.41       26.52      5.86 o
  -1   7  33       12.26       14.81      2.76 o
   0   7  33       72.00       70.24      4.14 o
   1   7  33       12.19        9.91      4.70 o
   0   0  34       54.46       99.56      4.34 o
   1   0  34       46.42       43.77      2.24 o
   2   0  34     1035.25     1058.73     25.27 o
   3   0  34      139.80      146.58      4.97 o
   4   0  34      101.19      109.20      3.56 o
   5   0  34        7.93        6.38      5.27 o
  -5   1  34      223.17      228.93      7.09 o
  -4   1  34       41.43       39.09      2.57 o
  -3   1  34      103.18      104.07     12.30 o
  -2   1  34      120.19      104.70      3.67 o
  -1   1  34      985.91      952.90     38.90 o
   0   1  34      112.38      131.63      7.34 o
   1   1  34      978.28      952.67     17.93 o
   3   1  34       99.57       99.56      3.86 o
   4   1  34       36.55       37.18     11.18 o
   5   1  34      224.96      214.33     15.67 o
  -5   2  34       31.75       40.62      4.89 o
  -4   2  34       90.01      100.91     17.52 o
  -3   2  34       25.29       28.79      2.39 o
  -2   2  34      610.80      594.22     37.70 o
  -1   2  34        3.17        7.45      1.32 o
   0   2  34       43.90       39.63      1.84 o
   1   2  34        3.53        3.48      1.19 o
   2   2  34      598.57      552.57     11.05 o
   3   2  34       25.74       30.21      9.24 o
   4   2  34       93.76       89.92      4.13 o
   5   2  34       32.14       35.79      5.96 o
  -4   3  34      118.68      108.57      4.41 o
  -3   3  34       41.53       37.24      8.26 o
  -2   3  34      177.35      162.05     15.14 o
  -1   3  34      575.19      549.54     39.28 o
   0   3  34      207.78      208.48      6.12 o
   1   3  34      571.93      559.35     11.50 o
   2   3  34      180.42      198.93      6.12 o
   3   3  34       42.77       35.73      2.29 o
   4   3  34      117.47      107.56      5.67 o
  -4   4  34       29.39       33.33      2.44 o
  -3   4  34      108.73      121.06     14.64 o
  -2   4  34       20.72       18.35      4.26 o
  -1   4  34      494.28      492.12     20.80 o
   0   4  34      234.49      242.70      5.86 o
   1   4  34      493.99      454.70     13.41 o
   2   4  34       20.55       22.38      1.94 o
   3   4  34      109.55      115.85      7.91 o
   4   4  34       29.64       47.19      5.98 o
  -3   5  34       21.49       24.98      4.51 o
  -2   5  34        9.96       14.83      1.77 o
  -1   5  34       37.59       35.23      2.60 o
   0   5  34        1.91        2.77      2.18 o
   1   5  34       36.73       50.09      7.64 o
   2   5  34        9.42        5.28      2.94 o
   3   5  34       19.36       28.79      5.41 o
  -2   6  34       11.45       12.81      8.28 o
  -1   6  34       87.80       90.04      5.45 o
   0   6  34        1.29        2.91      6.37 o
   1   6  34       87.11      110.09      5.57 o
   2   6  34       10.67       13.03      2.41 o
   0   7  34       31.39       12.99      2.79 o
   1   0  35      379.30      428.57     19.78 o
   2   0  35      211.67      207.16     11.48 o
   3   0  35      345.21      330.67      7.31 o
   4   0  35       59.73       57.33      8.91 o
   5   0  35        2.42        6.26      2.06 o
  -5   1  35      302.10      310.39     23.03 o
  -4   1  35       61.52       63.22     11.47 o
  -3   1  35       50.24       48.02      9.79 o
  -2   1  35      471.46      479.57     11.23 o
  -1   1  35      245.98      235.20      7.42 o
   0   1  35     1673.11     1545.32     27.39 o
   1   1  35      247.65      231.63      7.00 o
   2   1  35      470.08      464.16     16.15 o
   3   1  35       50.53       57.41      4.69 o
   4   1  35       58.74       59.07     12.90 o
   5   1  35      306.05      295.39      9.98 o
  -5   2  35       79.61       77.68      4.00 o
  -4   2  35        8.62       12.71      1.90 o
  -3   2  35       78.60       91.40     10.15 o
  -2   2  35      101.27       88.17      6.94 o
  -1   2  35      171.80      166.25      4.86 o
   0   2  35      158.51      129.01     12.65 o
   1   2  35      179.87      180.07      4.20 o
   2   2  35       99.25       87.69     11.41 o
   3   2  35       83.09       95.20     16.14 o
   4   2  35        7.91        3.54      1.42 o
   5   2  35       77.12       81.85      4.15 o
  -4   3  35      204.21      211.15     11.53 o
  -3   3  35       58.73       58.75      2.79 o
  -2   3  35       70.83       77.64      6.58 o
  -1   3  35      340.41      302.54     12.11 o
   0   3  35       11.45       16.21      2.91 o
   1   3  35      343.85      330.47      7.44 o
   2   3  35       69.49       73.70      4.08 o
   3   3  35       55.33       66.20      9.98 o
   4   3  35      198.46      190.12     12.01 o
  -4   4  35       11.26       17.01      2.79 o
  -3   4  35      140.61      132.36      4.08 o
  -2   4  35      141.02      132.25      4.03 o
  -1   4  35       80.14       81.28      3.39 o
   0   4  35      318.30      297.15     31.51 o
   1   4  35       79.78       73.74     19.44 o
   2   4  35      139.10      128.38      4.56 o
   3   4  35      139.57      159.78     11.78 o
   4   4  35       11.42       18.83      4.24 o
  -3   5  35       33.17       42.39      2.68 o
  -2   5  35       79.29       78.59      3.92 o
  -1   5  35      132.73      133.27     13.95 o
   0   5  35       21.54       25.58      3.66 o
   1   5  35      135.12      138.52      7.06 o
   2   5  35       79.54       67.02      3.53 o
   3   5  35       34.01       39.59      8.17 o
  -2   6  35      118.56      141.93     10.37 o
  -1   6  35       13.83        5.58      4.34 o
   0   6  35      137.37      116.36     20.69 o
   1   6  35       13.85       16.79      2.40 o
   2   6  35      119.38      114.96      7.59 o
   0   0  36      442.42      448.52     12.81 o
   1   0  36       35.04       34.16      2.40 o
   2   0  36      309.97      299.15     12.98 o
   3   0  36       31.81       27.52      8.46 o
   4   0  36      399.62      427.90     17.19 o
   5   0  36       25.89       30.15      2.53 o
  -5   1  36       40.92       60.41      8.59 o
  -4   1  36      110.68      108.09     10.47 o
  -3   1  36        2.78        2.00      1.06 o
  -2   1  36      137.32      126.92      5.79 o
  -1   1  36      143.17      138.27      4.61 o
   0   1  36      417.19      406.66     15.12 o
   1   1  36      141.57      107.95      5.03 o
   2   1  36      136.33      143.07      5.32 o
   3   1  36        2.82        7.06      4.32 o
   4   1  36      111.48       97.52      7.66 o
   5   1  36       38.85       51.27      4.15 o
  -4   2  36      400.99      424.74     11.10 o
  -3   2  36      127.97      127.54      4.27 o
  -2   2  36      103.03      100.97      4.98 o
  -1   2  36      228.61      218.54      4.88 o
   0   2  36      660.18      567.34     13.26 o
   1   2  36      225.69      224.20      5.62 o
   2   2  36      105.96      113.53     12.95 o
   3   2  36      124.93      121.30      5.84 o
   4   2  36      402.91      403.57     16.74 o
  -4   3  36       59.58       67.86      9.02 o
  -3   3  36       34.88       37.66      4.27 o
  -2   3  36      281.70      275.04     13.53 o
  -1   3  36       18.10       21.97      2.58 o
   0   3  36      577.18      609.29     34.06 o
   1   3  36       18.53       17.32      3.99 o
   2   3  36      272.44      279.77     15.79 o
   3   3  36       32.99       33.32      5.27 o
   4   3  36       58.25       67.64      6.36 o
  -4   4  36       12.72       18.27      2.49 o
  -3   4  36      130.96      128.58     15.81 o
  -2   4  36       76.95       72.87      3.32 o
  -1   4  36       15.82       16.95      5.81 o
   0   4  36      180.50      188.07     12.64 o
   1   4  36       16.11       10.75      1.50 o
   2   4  36       78.80       82.72      6.07 o
   3   4  36      131.29      130.37     22.81 o
   4   4  36       11.39        7.74      3.50 o
  -3   5  36      170.85      156.29      5.45 o
  -2   5  36       25.99       31.61      2.58 o
  -1   5  36      253.20      279.62     12.14 o
   0   5  36       65.10       75.14      6.72 o
   1   5  36      257.68      254.51     13.90 o
   2   5  36       26.44       24.56      8.51 o
   3   5  36      167.45      166.61     20.69 o
  -2   6  36       22.04       16.14      2.06 o
  -1   6  36       25.37       32.33      4.16 o
   0   6  36      156.30      116.14      6.51 o
   1   6  36       25.17       20.47      3.61 o
   2   6  36       22.39       26.42      3.23 o
   1   0  37       49.17       52.26      6.14 o
   2   0  37       20.18       15.56      2.43 o
   3   0  37        2.20        4.86      1.37 o
   4   0  37       78.89       83.78      3.54 o
  -4   1  37      178.19      171.07      6.31 o
  -3   1  37       69.90       71.12     12.04 o
  -2   1  37      118.25      124.46     18.51 o
  -1   1  37       36.64       33.68      2.33 o
   0   1  37      187.36      165.10      6.83 o
   1   1  37       36.66       26.22      2.15 o
   2   1  37      116.98      122.37      7.69 o
   3   1  37       70.94       66.55      4.59 o
   4   1  37      178.32      191.67      7.16 o
  -4   2  37      188.01      195.47     11.38 o
  -3   2  37       31.91       33.39      6.14 o
  -2   2  37      484.46      522.32     28.97 o
  -1   2  37      126.19      125.26      4.42 o
   0   2  37     1208.72     1160.07     24.84 o
   1   2  37      126.89      112.80      3.63 o
   2   2  37      490.98      488.38     19.65 o
   3   2  37       32.28       35.19      5.99 o
   4   2  37      190.31      184.99     19.10 o
  -4   3  37      155.64      154.89      7.52 o
  -3   3  37       81.33       73.71      2.89 o
  -2   3  37       84.65       89.87      3.64 o
  -1   3  37        0.80        3.48      1.74 o
   0   3  37      130.41      113.80      5.16 o
   1   3  37        0.74        0.93      3.07 o
   2   3  37       85.00       87.57      5.19 o
   3   3  37       82.32       93.43     10.04 o
   4   3  37      153.80      179.26     12.30 o
  -3   4  37       79.64       75.02     10.56 o
  -2   4  37       65.95       90.70      5.02 o
  -1   4  37      340.62      344.58     25.76 o
   0   4  37       47.41       51.70      9.76 o
   1   4  37      336.88      328.71     10.53 o
   2   4  37       67.33       76.68      6.14 o
   3   4  37       80.10       69.86      5.88 o
  -3   5  37        2.59        5.97      5.61 o
  -2   5  37       37.87       34.55      3.24 o
  -1   5  37      116.59      115.36      6.25 o
   0   5  37       95.27       81.90      3.99 o
   1   5  37      114.69      106.73      5.54 o
   2   5  37       36.75       37.68      2.39 o
   3   5  37        2.62        6.18      3.38 o
  -1   6  37       12.33        6.92      2.11 o
   0   6  37      320.22      331.30     13.35 o
   1   6  37       12.51        9.07      2.91 o
   0   0  38     4230.02     3963.27     91.37 o
   1   0  38       43.20       49.87      2.29 o
   2   0  38      893.32      980.56     37.11 o
   3   0  38       79.73       72.47      6.15 o
   4   0  38      263.99      281.76     11.18 o
  -4   1  38       23.13       30.98      2.61 o
  -3   1  38       68.40       64.89      6.95 o
  -2   1  38       62.10       59.52      6.62 o
  -1   1  38       92.79       81.14      4.61 o
   0   1  38      120.05      121.25      4.99 o
   1   1  38       87.94       88.57      9.51 o
   2   1  38       64.85       95.51      6.38 o
   3   1  38       67.79       64.29      7.90 o
   4   1  38       24.35       27.62      2.55 o
  -4   2  38      199.35      211.81     13.22 o
  -3   2  38      118.20      111.55      4.86 o
  -2   2  38      357.71      370.77     16.30 o
  -1   2  38      198.22      189.25     13.75 o
   0   2  38      403.92      419.55      9.11 o
   1   2  38      196.65      191.56      4.50 o
   2   2  38      356.18      346.31     21.36 o
   3   2  38      118.84      110.29     11.77 o
   4   2  38      202.96      204.73      7.96 o
  -4   3  38        0.68        2.56      3.14 o
  -3   3  38       89.09       83.67      4.07 o
  -2   3  38      109.31      108.16      4.89 o
  -1   3  38        4.81        1.59      1.01 o
   0   3  38       39.37       37.71     10.86 o
   1   3  38        5.20        6.12      2.64 o
   2   3  38      111.12      112.61     16.39 o
   3   3  38       91.85       78.89      5.27 o
   4   3  38        0.58        4.23      2.49 o
  -3   4  38       28.63       22.00      3.35 o
  -2   4  38       30.19       32.98      2.41 o
  -1   4  38       14.26       11.54      1.70 o
   0   4  38       96.49       91.07      6.47 o
   1   4  38       14.36       15.63      7.39 o
   2   4  38       29.53       33.00      4.59 o
   3   4  38       28.26       39.79      4.40 o
  -2   5  38      111.18      104.42      4.57 o
  -1   5  38       29.06       30.25      5.17 o
   0   5  38       38.05       57.70      4.04 o
   1   5  38       29.57       37.12      9.83 o
   2   5  38      111.94      114.36      5.96 o
  -1   6  38        1.32        8.78      3.36 o
   0   6  38        3.29       -1.77      1.77 o
   1   0  39      212.79      197.45     20.82 o
   2   0  39      172.89      179.64     13.17 o
   3   0  39      139.05      140.37      6.65 o
   4   0  39      189.54      202.15     12.38 o
  -4   1  39       84.22       69.27     12.37 o
  -3   1  39       46.38       47.87      3.69 o
  -2   1  39      339.90      362.43     11.51 o
  -1   1  39       60.59       45.55      4.40 o
   0   1  39       91.40      114.29      9.90 o
   1   1  39       60.46       54.52      3.07 o
   2   1  39      341.93      384.39     17.07 o
   3   1  39       45.56       44.02      5.01 o
   4   1  39       82.91       92.69      7.68 o
  -4   2  39       66.47       71.42      3.92 o
  -3   2  39       21.21       26.08      5.40 o
  -2   2  39       69.04       60.48      4.89 o
  -1   2  39       78.47       74.51      5.61 o
   0   2  39       99.90       99.29     14.10 o
   1   2  39       83.19       81.33     14.23 o
   2   2  39       72.01       70.87      5.39 o
   3   2  39       22.62       25.15      3.49 o
  -4   3  39       17.01       26.30      3.10 o
  -3   3  39       42.96       42.96      4.97 o
  -2   3  39       24.63       20.85      4.40 o
  -1   3  39       64.62       79.03      5.81 o
   0   3  39       39.66       41.45      7.48 o
   1   3  39       65.01       74.37      4.17 o
   2   3  39       25.38       24.42      2.66 o
   3   3  39       42.31       47.58     12.07 o
   4   3  39       17.93       18.33      4.34 o
  -3   4  39       82.15       91.70      3.68 o
  -2   4  39        7.41        8.64      1.74 o
  -1   4  39       77.67       84.87     10.54 o
   0   4  39       73.91       80.65      4.46 o
   1   4  39       78.03       74.68     11.01 o
   2   4  39        7.97        5.68      2.94 o
  -2   5  39       78.55       68.67      5.11 o
  -1   5  39       48.83       37.30      4.73 o
   0   5  39       85.77      101.58     14.42 o
   1   5  39       46.14       45.22      3.42 o
   2   5  39       76.58       84.28      7.11 o
   0   6  39      312.80      276.72     22.16 o
   0   0  40      330.10      374.03     11.69 o
   1   0  40       78.83       64.89      6.82 o
   2   0  40        0.53       -1.97      1.32 o
   3   0  40        1.74        1.90      5.13 o
   4   0  40       22.34       24.47      2.40 o
  -4   1  40      138.31      125.86      6.72 o
  -3   1  40      151.17      141.19      5.74 o
  -2   1  40      120.68      134.26      5.88 o
  -1   1  40      135.00      124.76      5.08 o
   0   1  40        1.21        4.44      3.56 o
   1   1  40      130.90      121.05      4.55 o
   2   1  40      124.02      123.28      7.26 o
   3   1  40      148.48      176.07      8.51 o
   4   1  40      140.89      148.64      7.96 o
  -4   2  40       69.38       56.18      4.26 o
  -3   2  40      122.22      127.82      5.48 o
  -2   2  40       32.30       29.76      2.76 o
  -1   2  40      218.45      202.36      7.93 o
   0   2  40        0.18       -2.63      1.77 o
   1   2  40      215.42      215.97     12.31 o
   2   2  40       30.40       35.32     14.58 o
   3   2  40      121.50      113.29      8.75 o
  -3   3  40       55.59       62.00      4.18 o
  -2   3  40      287.71      291.25      8.17 o
  -1   3  40       35.20       28.26      2.74 o
   0   3  40      123.75      123.83     14.55 o
   1   3  40       33.93       29.67      1.91 o
   2   3  40      287.80      287.04     29.30 o
   3   3  40       55.87       50.57      3.95 o
  -3   4  40       49.75       49.74      3.78 o
  -2   4  40        8.25       12.99      2.18 o
  -1   4  40      301.65      314.68     13.50 o
   0   4  40        1.04       -3.47      3.66 o
   1   4  40      302.74      298.92     16.77 o
   2   4  40        9.55       11.21      4.40 o
   3   4  40       51.73       38.65      4.96 o
  -2   5  40      118.45       95.72      7.97 o
  -1   5  40        3.07        2.96      2.55 o
   0   5  40       70.82       67.70      9.39 o
   1   5  40        2.57        2.03      3.07 o
   2   5  40      120.28      100.30      7.99 o
   1   0  41        0.45        5.97      2.60 o
   2   0  41       96.82       87.64      6.33 o
   3   0  41       35.57       32.65      2.74 o
   4   0  41       79.50       80.11      8.22 o
  -4   1  41        3.64       -0.86      2.91 o
  -3   1  41      200.60      204.01     16.91 o
  -2   1  41       30.96       27.05      2.76 o
  -1   1  41       48.64       61.76      3.25 o
   0   1  41        6.74        5.12      1.92 o
   1   1  41       51.65       60.29     11.85 o
   2   1  41       29.81       18.17      2.54 o
   3   1  41      197.75      193.34      7.15 o
   4   1  41        4.61        5.40      2.75 o
  -3   2  41        7.48        4.08      1.90 o
  -2   2  41       23.24       17.82      2.36 o
  -1   2  41      112.82      117.18      6.88 o
   0   2  41      361.98      360.07     30.04 o
   1   2  41      113.68      125.89     16.30 o
   2   2  41       24.29       23.85      6.23 o
   3   2  41        7.69       12.55      3.09 o
  -3   3  41      328.48      348.98     11.40 o
  -2   3  41       11.22        5.85      2.05 o
  -1   3  41      320.66      369.83     22.32 o
   0   3  41       74.71       75.00      6.07 o
   1   3  41      317.42      304.83     14.58 o
   2   3  41       10.31       13.06      3.20 o
   3   3  41      327.78      313.97     18.86 o
  -2   4  41       51.82       47.75      3.12 o
  -1   4  41        2.69        5.59      5.35 o
   0   4  41      188.73      188.02      6.50 o
   1   4  41        2.54        6.14      1.92 o
   2   4  41       48.73       50.18      4.70 o
  -1   5  41       78.52       66.21     14.93 o
   0   5  41       37.75       49.28      6.78 o
   1   5  41       75.37       73.35      7.01 o
   0   0  42      103.30      132.58      5.57 o
   1   0  42       30.07       41.05      3.31 o
   2   0  42       29.63       25.73      3.17 o
   3   0  42       92.94       99.31      7.85 o
   4   0  42      123.59      101.07     25.39 o
  -3   1  42      235.67      232.35      8.42 o
  -2   1  42       11.88        9.96      1.90 o
  -1   1  42      472.01      491.87     15.16 o
   0   1  42       31.64       32.10      8.78 o
   1   1  42      474.48      505.55     18.10 o
   2   1  42       12.06        9.22      3.23 o
   3   1  42      239.66      250.29     30.32 o
  -3   2  42      232.67      210.21      7.99 o
  -2   2  42       24.07       23.94      4.81 o
  -1   2  42       80.51      101.83      5.69 o
   0   2  42       50.95       60.16      3.15 o
   1   2  42       80.62       84.06      4.43 o
   2   2  42       22.78       28.64      2.26 o
   3   2  42      230.62      248.08     10.10 o
  -2   3  42        1.09        2.63      1.77 o
  -1   3  42       68.87       59.15      3.10 o
   0   3  42        0.04        0.87      3.80 o
   1   3  42       66.70       57.43      8.07 o
   2   3  42        1.13        9.51      2.02 o
   3   3  42        1.90        2.03      3.20 o
  -2   4  42       21.36       24.05      2.30 o
  -1   4  42       43.47       39.64      7.10 o
   0   4  42       14.00       25.32      4.39 o
   1   4  42       44.62       62.00      5.72 o
   2   4  42       23.44       18.33      3.53 o
   0   5  42      129.07      125.45     18.55 o
   1   5  42       42.04       29.85      2.54 o
   1   0  43      229.40      220.96     14.03 o
   2   0  43       26.70       23.87      3.79 o
   3   0  43      312.41      312.17     24.11 o
  -3   1  43       75.45       73.15      5.45 o
  -2   1  43      103.87      127.34      6.28 o
  -1   1  43      117.05      145.12     11.07 o
   0   1  43       42.80       42.88      2.69 o
   1   1  43      115.83      120.34      7.96 o
   2   1  43      102.72      114.57      9.32 o
   3   1  43       73.67       70.66      4.46 o
  -3   2  43       16.39       19.92      2.37 o
  -2   2  43        6.61       11.22      2.19 o
  -1   2  43      253.59      218.56     15.18 o
   0   2  43        3.67        9.58      1.76 o
   1   2  43      252.81      264.55     10.71 o
   2   2  43        6.55       11.72      3.64 o
   3   2  43       17.40       24.71      3.85 o
  -3   3  43       18.86       14.79      3.63 o
  -2   3  43        1.47        4.86      1.61 o
  -1   3  43      129.15      149.67      6.44 o
   0   3  43       22.59       25.97      2.54 o
   1   3  43      130.73      145.10      7.17 o
   2   3  43        1.91       -1.40      5.11 o
   3   3  43       21.15       30.69      4.29 o
  -2   4  43       59.82       46.04      5.57 o
  -1   4  43       19.79       18.39      3.12 o
   1   4  43       20.09       28.19      4.62 o
   2   4  43       59.57       40.17      5.37 o
   0   0  44        3.74        7.48      3.23 o
   1   0  44        6.09       13.65      6.60 o
   2   0  44       21.73       20.57      2.19 o
   3   0  44       53.15       54.78     13.85 o
  -3   1  44      132.24      163.26      8.01 o
  -2   1  44       63.82       58.34      3.55 o
  -1   1  44      127.58      136.52      8.76 o
   0   1  44        8.02       10.87      1.67 o
   1   1  44      127.07      129.86     14.91 o
   2   1  44       64.72       65.39      8.65 o
   3   1  44      131.19      143.96     10.15 o
  -3   2  44      110.00       93.91      5.62 o
  -2   2  44       87.87      103.95      5.27 o
  -1   2  44      161.76      147.29     26.62 o
   0   2  44        0.78       13.15      2.31 o
   1   2  44      163.73      166.60      7.82 o
   2   2  44       86.22       95.26      7.08 o
   3   2  44      106.08      128.71      9.33 o
  -2   3  44       10.54        9.96      3.51 o
  -1   3  44      180.39      174.91      9.57 o
   0   3  44        1.06       -2.18      5.05 o
   1   3  44      177.10      179.84      8.25 o
   2   3  44       10.34        8.78      3.09 o
  -1   4  44      243.10      245.36     10.30 o
   1   4  44      245.06      218.09     13.22 o
   1   0  45       50.48       43.98      4.13 o
   2   0  45       84.97       87.94      4.71 o
   3   0  45        0.48        6.89      2.47 o
  -3   1  45       97.58       95.03      8.48 o
  -2   1  45      199.70      217.56     27.79 o
  -1   1  45       31.18       26.04      6.38 o
   0   1  45       68.76       65.97      3.60 o
   2   1  45      198.17      256.83     17.44 o
   3   1  45       96.48       76.68      7.42 o
  -2   2  45       88.12      105.94      8.67 o
  -1   2  45       10.72       18.60      5.49 o
   0   2  45       14.48        9.82      2.19 o
   1   2  45        9.93       11.24      2.27 o
   2   2  45       92.73      122.12     11.86 o
  -2   3  45      196.15      206.81     13.22 o
  -1   3  45      117.83      103.90     16.41 o
   0   3  45       45.95       51.57      3.23 o
   1   3  45      117.68      103.18     10.06 o
   2   3  45      197.06      195.15     11.48 o
  -1   4  45       82.14       92.92      7.69 o
   0   4  45        2.94        3.51      2.03 o
   1   4  45       84.39       64.09     12.11 o
   0   0  46      343.78      340.66     19.19 o
   1   0  46       11.71       16.65      3.84 o
   2   0  46      371.17      355.40     44.67 o
  -2   1  46       74.73       66.46      4.63 o
  -1   1  46      408.57      435.81     22.22 o
   0   1  46       26.07       30.01      5.11 o
   1   1  46      407.70      448.98     16.65 o
   2   1  46       76.37       80.28      5.47 o
  -2   2  46       60.45       67.65      7.23 o
  -1   2  46       70.38       77.32      8.65 o
   0   2  46       66.88       55.87      4.15 o
   1   2  46       70.15       74.82     18.24 o
  -1   3  46       17.24       28.10      8.48 o
   0   3  46       47.25       45.22      3.58 o
   1   0  47       35.95       58.62      6.29 o
   2   0  47       52.16       70.25      5.13 o
  -2   1  47       19.86       19.47      2.70 o
  -1   1  47       57.65       58.25      6.47 o
   0   1  47      285.41      279.65     11.58 o
   1   1  47       57.23       57.87      6.07 o
   2   1  47       19.89       21.46      3.80 o
  -2   2  47       33.43       38.96      4.99 o
   0   2  47       79.01       68.34      9.79 o
   1   2  47      100.93      129.01      6.79 o
  -1   3  47       17.60       12.57      2.47 o
   0   3  47       43.68       53.02      5.98 o
   1   3  47       18.65       30.28      4.52 o
   1   0  48       32.15       44.34     17.31 o
   2   0  48       11.42       -3.20      3.51 o
  -2   1  48        7.51       -0.43      2.09 o
  -1   1  48       28.81       29.76      5.02 o
   0   1  48       89.70       89.00      5.47 o
   1   1  48       28.51       29.66      3.21 o
   2   1  48        8.89       -0.44      1.77 o
  -1   2  48       31.38       22.82      3.70 o
   0   2  48       30.76       26.80      5.00 o
   1   0  49       40.62       60.18      4.54 o
  -1   1  49       38.40       53.02      6.70 o
   0   1  49      249.51      277.90     18.85 o
   1   1  49       37.56       28.06      5.12 o
   0   2  49      160.66      158.91      8.16 o
   0   0  50      945.54      991.96     50.28 o
   0   1  50        0.66        5.12      3.67 o
 
